# Supplementary material for: Soil Matrix Determines the Outcome of Interaction Between Mycorrhizal Symbiosis and Biochar for Andropogon gerardii Growth and Nutrition
Source: Front Microbiol. 2018 Nov 27;9:2862. doi: 10.3389/fmicb.2018.02862 (PMC6277529; doi:10.3389/fmicb.2018.02862)
Supplement: TABLE S1 — Original (raw) experimental data and datalogger records of the glasshouse condition. [file Table_1.XLS]

## Sheet: pot experiment
Pot ID	soil	inoc	biochar	Shoot fresh weight (g)	Root fresh weight (g)	plant fresh weight (g)	Root fresh weight to dry (g)	Dry weight shoots (g)	Dry weight roots (aliquot to dry) (g)	roots in RFC (0: none, 1: 1 root, 2: more than 1)	Dry weight roots (g)	root-to-shoot DW	Dry weight plant	P conc shoots (mg/g)	P conc roots (mg/g)	P content shoots (mg)	P content roots (mg)	P content plant (mg)	available (water-extractable) P in pots (mg/kg)	available (water-extractable) P in root-free compartments (mg/kg)	N% shoots	C% shoots	N% roots	C% roots	N content plant (mg)	δ 15N - shoots	δ 13C - shoots	δ 15N - roots	δ 13C -roots	N% substrate pot	C% substrate pot	δ 15N - substrate pot	δ 13C - substrate pot	N% substrate root-free compartment	C% substrate root-free compartment	δ 15N - substrate root-free compartment	δ 13C - substrate root-free compartment	Claroideoglomus (copies per mg roots)	Funneliformis (copies per mg roots)	Rhizophagus (copies per mg roots)	Gigaspora (copies per mg roots)	Racocetra (copies per mg roots)	Claroideoglomus (copies per soil)	Rhizophagus (copies per g soil)	Funneliformis (copies per g soil)	Gigaspora (copies per g soil)	Racocetra (copies per g soil)	Claroideoglomus (copies per g soil in RFC)	Rhizophagus (copies per g soil in RFC)
1	alk	0	0	0.2	0.48	0.68	0.121	0.032	0.02	0	0.0793388	2.47934	0.111339	0.665388	not determined	0.0212924	value missing	0.021292	3.33001	4.86914	2.77303	38.0272	1.46585	41.8284	2.05036	3801.16	-13.564	3582.26	-15.802	0.114643	1.95696	284.752	-18.914	0.175098	2.20537	3982.45	-18.991	0	76317.6	0	0	0	0	0	0	0	0	not assessed	not assessed
2	alk	0	0	1	0.8	1.8	0.5	0.221	0.071	0	0.1136	0.514027	0.3346	1.00481	0.789984	0.222062	0.0897422	0.311804	3.52143	5.38654	1.96056	40.0264	1.57649	37.9101	6.12374	4672.28	-13.264	4405.14	-13.279	0.111915	1.96573	242.057	-18.728	0.131849	2.15002	7548.74	-19.711	0	248.398	0	0	0	0	0	0	0	0	not assessed	not assessed
3	alk	0	0	0.6	0.534	1.134	0.325	0.185	0.067	0	0.110086	0.59506	0.295086	1.02612	0.756889	0.189832	0.083323	0.273155	5.0156	4.90799	2.60437	37.2978	1.43833	37.9096	6.40149	3708.36	-13.245	3760.49	-12.945	0.114899	1.95547	88.448	-19.12	0.128778	2.09846	6908.66	-19.656	0	9.09819	0	0	0	0	0	0	0	0	not assessed	not assessed
4	alk	0	0	2.8	2.2	5	1.7	0.62	0.208	1	0.269176	0.434156	0.889176	0.92953	0.769663	0.576309	0.207175	0.783484	3.66993	5.24306	2.60057	37.4357	1.71568	38.7371	20.7418	3712.15	-13.409	3786.69	-13.152	0.103828	2.04479	137.341	-16.881	0.118645	2.01819	6830	-18.939	0	19053.7	0	0	0	0	0	0	0	0	not assessed	not assessed
5	alk	0	0	1.123	1.309	2.432	0.78	0.319	0.154	0	0.258444	0.810168	0.577444	0.759557	0.761879	0.242299	0.196903	0.439201	3.20308	5.36062	1.81765	40.5858	1.15318	36.1782	8.77862	3902.48	-13.07	3577.58	-13.613	0.128619	1.98893	445.046	-18.674	0.125332	2.06315	7610.18	-19.203	0	6838.9	0	0	0	0	0	0	0	0	not assessed	not assessed
6	alk	0	active	1.5	1.8	3.3	1.1	0.421	0.142	0	0.232364	0.551933	0.653364	0.625223	0.65563	0.263219	0.152345	0.415563	3.50739	4.7096	1.48667	41.2849	1.39814	40.9571	9.50765	2791.96	-12.968	2763.18	-13.079	0.140274	3.83063	252.332	-21.864	0.130655	4.27232	8254.29	-22.391	0	44935.3	0	0	0	0	0	692959	0	0	not assessed	not assessed
7	alk	0	active	1.21	1.56	2.77	0.9	0.323	0.172	0	0.298133	0.923013	0.621133	0.622087	0.594805	0.200934	0.177331	0.378265	2.73543	4.89844	1.53198	41.7232	1.17746	41.3274	8.45872	1918.95	-13.311	1753.4	-13.15	0.139758	4.44606	307.522	-22.648	0.131587	4.14489	7195.66	-21.556	0	43257.6	0	0	0	0	0	0	0	0	not assessed	not assessed
8	alk	0	active	1.4	2	3.4	1.1	0.431	0.151	1	0.274545	0.636996	0.705545	0.588534	0.649174	0.253658	0.178228	0.431886	4.4148	4.36084	1.41937	41.8323	1.35952	40.8193	9.84997	1878.21	-13.011	2027.82	-12.785	0.124605	4.1563	149.099	-22.432	0.135156	4.72307	10457.4	-22.763	0	43095.5	0	0	0	0	0	0	0	0	not assessed	not assessed
9	alk	0	active	1.3	1.323	2.623	0.85	0.393	0.151	0	0.235027	0.598033	0.628027	0.49744	0.626603	0.195494	0.147269	0.342763	3.66977	4.19902	1.21203	42.0308	1.05455	41.8418	7.24174	2142.68	-13.417	2123.49	-13.756	0.115408	4.71764	100.099	-20.692	0.12412	3.81972	8425.44	-22.026	0	25818.8	0	0	0	0	0	0	0	0	not assessed	not assessed
10	alk	0	active	1.5	2.1	3.6	1.2	0.456	0.159	0	0.27825	0.610197	0.73425	0.596269	0.506438	0.271899	0.140916	0.412815	3.29939	4.26769	1.48273	41.7299	1.08194	41.5153	9.77176	3081.1	-13.176	2844	-13.365	0.124506	4.34407	238.109	-21.979	0.153542	5.36968	11020	-22.624	0	43482.3	0	0	0	0	0	0	0	0	not assessed	not assessed
11	alk	0	native	1.132	1.445	2.577	0.9	0.345	0.157	1	0.252072	0.730644	0.597072	0.589811	0.564771	0.203485	0.142363	0.345848	2.34097	3.69978	1.50277	42.0727	0.954944	40.933	7.5917	2943.41	-13.051	2891.01	-14.609	0.143983	4.11123	602.006	-22.277	0.134336	4.21354	7821.35	-22.409	0	5264.78	0	0	0	0	0	0	0	0	not assessed	not assessed
12	alk	0	native	0.9	1.7	2.6	1	0.268	0.134	0	0.2278	0.85	0.4958	0.607974	0.587193	0.162937	0.133763	0.2967	3.65781	4.14461	1.49603	40.8331	1.24942	41.699	6.85554	2567.49	-12.972	2443.72	-12.429	0.129969	3.79907	154.562	-21.654	0.133885	3.70903	5468.24	-21.538	0	0	0	0	0	0	0	0	0	0	not assessed	not assessed
13	alk	0	native	0.59	0.747	1.337	0.439	0.177	0.07	0	0.119112	0.672947	0.296112	0.503664	0.477988	0.0891485	0.0569339	0.146082	3.53025	4.00998	1.37272	42.047	1.12309	40.5483	3.76744	2361.83	-13.077	2433.2	-13.199	0.127072	4.65534	160.885	-22.357	0.122107	3.99152	7804.42	-22.1	0	93659.2	0	0	0	0	0	0	0	0	not assessed	not assessed
14	alk	0	native	1	1.6	2.6	0.7	0.303	0.102	0	0.233143	0.769448	0.536143	0.531475	0.61938	0.161037	0.144404	0.305441	3.31838	4.15301	1.41653	41.7062	1.22805	41.802	7.15521	2491.87	-13.259	2264.43	-14.006	0.123888	3.98002	225.655	-22.045	0.125874	4.31312	7127.22	-22.081	0	46689.5	0	0	0	0	0	0	0	0	not assessed	not assessed
15	alk	0	native	0.727	0.9	1.627	0.57	0.217	0.117	0	0.184737	0.851322	0.401737	0.601803	0.709302	0.130591	0.131034	0.261625	3.62156	3.81568	1.43464	41.3579	1.15703	36.5656	5.25063	2622.33	-12.519	2288.15	-14.141	0.114596	4.09482	180.193	-21.775	0.132955	4.14249	7577.6	-22.232	0	38924.1	0	0	0	0	0	0	0	0	not assessed	not assessed
16	alk	1	0	11.1	8.2	19.3	5.8	2.567	0.943	1	1.33321	0.519364	3.90021	1.732	1.89815	4.44603	2.53063	6.97666	3.46618	4.24055	1.81954	41.8793	1.62738	38.7622	68.4038	3997.57	-13.402	3340.59	-13.191	0.107805	1.8666	142.333	-18.774	0.117396	1.95951	6343.06	-19.16	23353.8	2.55504e+07	2.09201e+06	0	0	1.43348e+06	3.02369e+06	5.44822e+08	0	0	2.44877e+07	1.4025e+06
17	alk	1	0	7.655	4.519	12.174	3.098	1.433	0.461	0	0.672453	0.469262	2.10545	2.30654	2.51321	3.30528	1.69002	4.9953	4.24352	4.63804	2.23732	40.9197	1.58738	37.6429	42.7352	5210.85	-12.519	4652.59	-12.671	0.107618	1.93898	157.205	-18.605	0.11155	1.99303	6310.25	-18.697	6780.67	1.22244e+07	0	0	0	5.38173e+06	1.85133e+06	1.04218e+08	0	0	1.11455e+07	0
18	alk	1	0	8.1	11.7	19.8	9.2	2.067	1.388	1	1.76517	0.853979	3.83217	1.87447	1.68885	3.87452	2.98111	6.85563	3.67714	4.71519	1.30464	40.5435	0.781015	40.6658	40.7531	4526.21	-12.736	4156.8	-12.898	0.115998	2.01545	87.843	-18.769	0.110455	2.01375	6019.67	-18.652	45821.7	8.95407e+06	1.53889e+07	0	0	7.12652e+06	7.92236e+07	7.15547e+08	0	0	2.03923e+07	1.89623e+08
19	alk	1	0	12.309	9.687	21.996	7.731	2.843	1.332	2	1.66901	0.587058	4.51201	2.03003	1.97831	5.77139	3.30181	9.0732	3.66732	4.0802	1.60355	40.9855	1.09924	38.3831	63.9355	4082.83	-13.059	3462.38	-13.149	0.111398	1.92938	128.464	-18.641	0.113707	2.01351	5933.75	-18.267	23966.2	5.45024e+06	707668	0	0	2.19618e+07	0	3.17385e+08	3.67083e+06	0	2.28503e+07	2.63495e+07
20	alk	1	0	15.5	15.3	30.8	12.9	3.976	1.992	0	2.3626	0.594216	6.3386	1.34476	1.64945	5.34677	3.89701	9.24378	2.8248	4.25475	1.35669	42.3595	1.06466	39.3721	79.0957	3564.63	-13.395	3320.64	-13.393	0.105618	1.88107	79.825	-18.497	0.118345	1.96869	7151.33	-19.304	29010	1.10748e+07	1.06514e+06	0	0	5.04808e+06	1.33784e+07	6.98246e+08	0	0	1.40096e+07	1.06555e+07
21	alk	1	active	4.407	2.47	6.877	1.791	0.906	0.384	2	0.529581	0.584527	1.43558	1.28629	1.56106	1.16538	0.826708	1.99208	3.5789	3.83838	1.53097	41.3697	1.38692	40.2297	21.2154	3381.8	-13.636	3108.61	-13.853	0.125075	4.6277	284.546	-22.619	0.132491	3.97164	7396.07	-22.587	40540.6	6.17574e+06	2.96529e+06	0	0	3.79401e+07	8.94906e+06	2.58749e+08	1.17553e+07	0	3.74898e+07	1.2243e+08
22	alk	1	active	5.6	5.3	10.9	3.6	1.524	0.526	2	0.774389	0.508129	2.29839	1.34415	1.37146	2.04848	1.06204	3.11053	3.1902	3.52609	1.79569	41.2701	1.61817	38.6458	39.8972	3872.78	-13.74	2921.62	-14.428	0.122778	4.01674	164.424	-22.174	0.135933	4.50317	8935.61	-22.657	0	8.50044e+06	9.14267e+06	0	0	9.20991e+06	2.21785e+07	4.17965e+08	6.95125e+06	0	1.44423e+07	2.14422e+08
23	alk	1	active	6.9	6.9	13.8	5.4	1.672	0.721	2	0.921278	0.551003	2.59328	1.2279	1.53945	2.05305	1.41826	3.47131	3.40636	3.72138	1.55305	41.8092	1.40281	42.0703	38.8907	4691.15	-13.74	4006.36	-14.091	0.12334	4.29201	143.461	-22.324	0.128629	4.26459	7852.52	-22.132	62038.6	2.05049e+07	9.63407e+06	0	0	1.13951e+07	1.09136e+07	2.64448e+08	0	0	1.52985e+07	1.43584e+08
24	alk	1	active	5.4	5.5	10.9	3.8	1.308	0.527	2	0.762763	0.583152	2.07076	1.97096	1.48832	2.57802	1.13524	3.71326	2.87808	2.93206	1.89915	41.3245	1.51476	39.9299	36.395	5392.59	-13.097	4010.34	-13.393	0.122726	4.07155	143.772	-21.919	0.125052	4.57648	8971.79	-22.693	0	0	5.26076e+06	0	0	5.21021e+06	2.72167e+06	3.22167e+08	0	0	6.75897e+06	5.73476e+07
25	alk	1	active	6.104	6.09	12.194	5.226	1.647	0.914	1	1.06511	0.646696	2.71211	1.54612	1.44478	2.54646	1.53885	4.08531	3.93128	3.32906	1.75247	41.8938	1.22692	38.4736	41.9312	4627.82	-13.848	3880.89	-13.919	0.113183	4.30813	67.945	-22.242	0.131029	4.44757	7091.82	-22.276	0	1.34818e+07	1.97619e+06	0	0	9.95036e+06	3.1278e+07	5.9156e+08	2.11057e+06	0	6.5416e+07	9.95297e+07
26	alk	1	native	9	10.4	19.4	7.5	2.378	0.972	1	1.34784	0.566796	3.72584	1.51754	1.53377	3.6087	2.06728	5.67599	2.93374	3.45793	1.94278	41.9964	1.36685	40.2292	64.6222	3479.67	-13.323	3066.32	-13.659	0.124669	4.36942	105.805	-22.025	0.12722	3.71896	5416.27	-21.75	17484	2.23823e+07	1.2767e+07	0	0	1.79335e+07	1.80816e+07	7.09173e+08	1.14374e+07	0	6.3966e+07	1.83408e+08
27	alk	1	native	6.56	6.778	13.338	5.43	1.696	0.913	0	1.13965	0.671965	2.83565	1.47532	1.4137	2.50214	1.61112	4.11326	2.84287	2.99023	1.58845	42.3304	1.10639	40.3202	39.5491	4097.91	-13.606	4072.43	-14.051	0.130496	4.78565	163.084	-22.521	0.12576	4.54479	8373.3	-21.194	43486.2	2.42097e+07	1.38338e+07	0	0	2.50634e+07	1.39372e+07	2.98626e+08	0	0	3.69594e+07	7.09379e+08
28	alk	1	native	5.2	4.7	9.9	3.1	1.519	0.523	0	0.792935	0.522012	2.31194	1.2944	1.51547	1.96619	1.20167	3.16786	2.83128	3.08837	1.57002	41.6544	1.24679	40.6708	33.7348	4419.02	-13.601	3928.6	-13.901	0.125979	4.58015	152.841	-22.493	0.12976	4.27344	7743.32	-22.473	21284	1.2946e+07	1.24452e+06	0	0	4.15803e+07	1.78566e+06	4.04374e+08	7.19569e+06	0	1.02755e+07	8.93807e+07
29	alk	1	native	4.638	4.558	9.196	3.48	1.227	0.709	0	0.928627	0.756827	2.15563	1.1936	1.66914	1.46455	1.55001	3.01456	3.44377	3.47155	1.44633	42.0382	1.15833	36.5392	28.503	3526.87	-13.614	3226.14	-14.049	0.116196	4.78109	166.228	-22.81	0.124164	3.90641	7039.68	-21.805	8196.9	7.93489e+06	2.32012e+06	0	0	3.6834e+07	3.22874e+06	2.57741e+08	0	0	1.47294e+07	1.72217e+07
30	alk	1	native	7.3	8.2	15.5	5.8	1.974	0.861	2	1.21728	0.616654	3.19128	1.47923	1.57485	2.92	1.91703	4.83703	2.94781	3.27527	1.55854	41.9954	1.1263	40.4539	44.4758	3433.74	-13.643	3135.78	-13.563	0.131414	5.00383	240.461	-22.54	0.121162	4.11713	6334.52	-21.903	12586.3	4.99404e+06	544131	0	0	1.59649e+07	0	2.93286e+08	0	0	1.72533e+07	5.50836e+07
31	acid	0	0	23.821	34.51	58.331	33.28	6.395	4.595	2	4.76483	0.745086	11.1598	1.19497	1.21009	7.64185	5.76589	13.4077	4.32211	5.84308	1.4477	43.2754	0.752209	37.0128	128.422	2267.69	-13.381	2299.35	-13.375	0.115615	1.1682	149.998	-23.754	0.136293	1.29685	7289.81	-25.224	0	36066.1	0	0	0	0	0	0	0	0	not assessed	not assessed
32	acid	0	0	24	33.1	57.1	29.8	6.256	3.934	2	4.36964	0.698473	10.6256	1.46672	1.27399	9.17582	5.56689	14.7427	3.68186	6.05147	1.33007	42.0713	0.667308	35.8982	112.368	2304.37	-13.209	2092.67	-13.558	0.11938	1.14723	61.594	-23.638	0.136165	1.33026	5998.26	-24.961	0	52127.4	0	0	0	0	0	0	0	0	not assessed	not assessed
33	acid	0	0	17.32	26.947	44.267	25.672	4.246	4.093	1	4.29628	1.01184	8.54228	1.43075	1.11567	6.07498	4.79321	10.8682	5.54901	4.70584	1.8535	42.8106	0.957601	33.3429	119.841	1803.52	-13.338	1792.74	-13.54	0.132722	1.24184	113.375	-24.069	0.151456	1.3391	8496.2	-24.457	0	24747.1	0	0	0	0	0	58183.5	0	0	not assessed	not assessed
34	acid	0	0	15.7	20.8	36.5	19.4	4.412	3.651	1	3.91447	0.887234	8.32647	1.01361	0.96775	4.47204	3.78823	8.26027	4.41204	4.78174	1.49141	43.1836	0.874425	33.6935	100.03	1304.08	-13.779	1192.68	-13.754	0.134011	1.21586	57.812	-24.028	0.153708	1.3518	9215.68	-24.484	0	39209.7	0	0	0	0	0	0	0	0	not assessed	not assessed
35	acid	0	0	23	33.179	56.179	30.34	5.799	4.842	2	5.29508	0.913102	11.0941	1.34089	1.17828	7.77584	6.23908	14.0149	4.69701	5.2565	1.43971	42.8972	0.684261	31.9821	119.721	1792.47	-13.751	1628.93	-13.533	0.138424	1.30271	196.032	-23.9	0.130961	1.19372	6454.7	-25.702	0	18676.9	0	0	0	0	0	0	0	0	not assessed	not assessed
36	acid	0	active	1.3	1.9	3.2	1.5	0.348	0.32	1	0.405333	1.16475	0.753333	0.995112	0.947086	0.346299	0.383886	0.730185	2.42625	2.44465	2.56695	42.4286	1.85568	36.9314	16.4547	763.945	-13.411	693.306	-13.947	0.163544	3.80023	130.431	-23.015	0.152889	3.57749	6744.27	-20.313	0	27923.2	0	0	0	0	0	0	0	0	not assessed	not assessed
37	acid	0	active	2.35	5.345	7.695	4.42	0.866	0.753	1	0.910585	1.05148	1.77658	0.781011	0.629037	0.676356	0.572791	1.24915	1.70053	2.63076	2.0782	43.5415	1.21968	34.8184	29.1034	1144.92	-12.976	1128.93	-14.021	0.163602	3.98598	164.565	-24.32	0.175395	3.38728	8200.83	-23.87	0	20414.9	0	0	0	0	0	0	0	0	not assessed	not assessed
38	acid	0	active	1.7	2.3	4	2.1	0.437	0.35	0	0.383333	0.877193	0.820333	1.06762	0.896329	0.466551	0.343593	0.810144	1.87503	2.35988	2.418	41.8911	1.50276	34.3233	16.3272	758.106	-12.702	591.579	-13.716	0.153466	4.11973	101.047	-22.428	0.153462	3.63674	7504.21	-20.539	0	70251.6	0	0	0	0	0	0	0	0	not assessed	not assessed
39	acid	0	active	4.48	5.498	9.978	4.662	1.009	0.7	0	0.825526	0.818162	1.83453	0.74047	0.960413	0.747135	0.792845	1.53998	2.73359	2.48962	2.27696	42.0389	1.50181	40.1298	35.3723	1403.84	-12.189	1275.4	-13.498	0.14287	3.39658	166.19	-23.61	0.161742	3.09292	7299.82	-24.196	0	74802.7	0	0	0	0	0	0	0	0	not assessed	not assessed
40	acid	0	active	5.2	6.9	12.1	5.6	1.283	0.859	0	1.05841	0.82495	2.34141	0.93894	0.842106	1.20466	0.891294	2.09595	2.02376	2.35197	2.25179	42.3735	1.85111	38.9336	48.4828	1173.65	-12.626	1010.21	-12.951	0.165831	4.17407	86.906	-24.064	0.159962	4.28657	7629.71	-17.802	0	27327.3	0	0	0	0	0	478243	0	0	not assessed	not assessed
41	acid	0	native	1.04	1.91	2.95	0.809	0.371	0.156	0	0.368307	0.99274	0.739307	0.458243	0.465831	0.170008	0.171569	0.341577	1.4672	1.82029	1.72694	42.8716	1.67485	40.3346	12.5755	1484.57	-13.362	1216.09	-13.908	0.168708	3.52411	118.313	-24.003	0.182825	4.06834	6703.06	-22.744	0	25007.6	0	0	0	0	0	0	0	0	not assessed	not assessed
42	acid	0	native	1.3	1.6	2.9	1	0.406	0.172	0	0.2752	0.677833	0.6812	0.474491	0.416836	0.192643	0.114713	0.307357	1.38432	1.72825	1.62981	42.2194	1.52731	41.4212	10.8202	1156.81	-13.147	1068.72	-13.346	0.152544	3.06086	137.546	-23.357	0.204126	4.35739	6504.96	-23.199	0	20311.2	0	0	0	0	0	0	0	0	not assessed	not assessed
43	acid	0	native	1.404	1.887	3.291	1.238	0.421	0.169	1	0.257595	0.611865	0.678595	0.51403	0.531662	0.216406	0.136954	0.35336	1.54667	1.74903	1.72939	42.3725	1.4969	39.7074	11.1367	1155	-13.033	1120.95	-13.583	0.163921	3.61852	87.886	-21.947	0.189878	4.06358	5887.52	-22.277	0	6304.38	0	0	0	0	0	0	0	0	not assessed	not assessed
44	acid	0	native	0.4	1.1	1.5	0.7	0.264	0.132	0	0.207429	0.785714	0.471429	0.457836	0.43038	0.120869	0.0892732	0.210142	1.34054	1.90889	1.75898	42.5091	1.61672	41.3232	7.99723	673.788	-13.361	770.131	-13.536	0.184051	4.03568	124.273	-22.987	0.178546	3.35295	6595.07	-23.172	0	24567.5	0	0	0	0	0	0	0	0	not assessed	not assessed
45	acid	0	native	0.948	1.228	2.176	0.873	0.343	0.121	0	0.170204	0.496221	0.513204	0.494682	0.50657	0.169676	0.0862202	0.255896	1.731	1.69993	1.90562	42.6311	1.61353	41.8283	9.28258	749.103	-13.054	827.292	-13.341	0.14706	4.19455	150.746	-19.058	0.190293	3.84784	6113.49	-23.271	0	46790.7	0	0	0	0	0	0	0	0	not assessed	not assessed
46	acid	1	0	20	21.6	41.6	19	5.245	3.295	0	3.74589	0.714184	8.99089	1.25792	1.5049	6.59778	5.63721	12.235	3.03604	2.90529	1.70997	42.9398	1.1199	39.4526	131.638	2732.67	-13.497	2466.79	-13.404	0.137029	1.38868	59.911	-23.418	0.146551	1.50534	5843.94	-23.632	577880	7.70984e+06	613960	0	0	6.1208e+07	0	7.3492e+08	0	0	1.4604e+08	4.45074e+07
47	acid	1	0	20.151	22.152	42.303	20.004	5.239	3.054	1	3.38193	0.64553	8.62093	1.42395	1.32968	7.4601	4.49688	11.957	2.94821	3.25979	1.66279	43.182	1.06949	37.2621	123.283	2850.21	-13.429	2675.99	-13.483	0.13582	1.35092	201.954	-23.129	0.133466	1.40072	7612.41	-23.677	377392	4.14699e+06	459872	6281.52	0	9.56111e+07	0	3.65972e+08	1.20033e+07	2.3252e+06	5.41433e+08	1.05998e+08
48	acid	1	0	17.9	16.9	34.8	14.2	5.176	2.669	2	3.17649	0.613695	8.35249	1.13877	1.47916	5.89426	4.69854	10.5928	2.64643	2.61393	1.28412	43.1563	1.0159	39.0164	98.7361	1850.12	-13.793	1624.54	-13.642	0.142945	1.38109	71.402	-23.696	0.133116	1.35193	4234.69	-23.344	773246	7.84106e+06	692761	0	0	1.4138e+08	0	5.3651e+08	2.46134e+07	0	1.03916e+08	2.43537e+07
49	acid	1	0	18.219	24.546	42.765	22.6	5.01	4.164	1	4.52255	0.902704	9.53255	1.26201	1.43067	6.32265	6.47029	12.7929	2.77353	2.99684	1.53244	43.2056	0.985716	30.8238	121.354	2440.74	-13.65	2083.03	-13.982	0.134317	1.35965	83.427	-22.837	0.133135	1.23733	7485.45	-24.121	50942.4	4.13698e+06	163655	0	0	3.12197e+07	1.63758e+07	9.70867e+08	0	1.16303e+07	1.5029e+08	1.04635e+08
50	acid	1	0	18.6	21.3	39.9	16.7	4.148	2.035	1	2.59554	0.625733	6.74354	1.73172	1.86279	7.18318	4.83495	12.0181	3.21937	3.45858	1.77108	43.1448	1.19452	39.9184	104.469	2784.83	-13.142	2510.96	-13.451	0.133923	1.62046	112.612	-19.643	0.129667	1.29118	5111.07	-24.617	3.11969e+06	1.64081e+07	1.062e+07	784.19	0	3.11587e+08	4.34493e+07	1.15122e+09	2.49912e+07	0	9.11612e+08	6.04727e+06
51	acid	1	active	7.7	7.201	14.901	6.287	1.973	1.223	1	1.4008	0.709984	3.3738	1.24985	1.45525	2.46595	2.03852	4.50447	1.67088	1.37693	1.62117	43.2254	1.17667	34.4641	48.4685	1444.59	-13.378	1256.32	-14.247	0.180069	4.22722	220.516	-23.612	0.201909	4.54953	7928.62	-23.479	157183	3.20824e+06	0	0	0	4.16359e+06	0	2.79558e+08	7.35136e+06	0	7.49064e+07	2.75007e+07
52	acid	1	active	8.6	8.4	17	6.4	2.461	1.023	0	1.34269	0.545586	3.80369	1.3077	1.32692	3.21824	1.78164	4.99988	1.23669	1.13359	1.6415	42.1186	1.34896	40.6407	58.5096	1355.68	-13.789	1283.64	-13.846	0.167528	4.52566	53.055	-21.743	0.213756	4.513	7308.83	-22.911	664510	2.48329e+07	712936	0	0	4.67825e+07	3.43057e+06	1.10705e+09	0	0	2.78042e+07	9.85663e+07
53	acid	1	active	9.9	12.5	22.4	9.082	2.975	1.773	2	2.44027	0.820258	5.41527	1.72486	1.53429	5.13145	3.74408	8.87553	1.24376	0.879294	1.73834	41.203	1.18881	30.237	80.7259	2582.6	-13.481	2021.71	-14.389	0.170416	4.40635	72.638	-22.098	0.165829	3.88247	6582.78	-22.814	66837.9	6.98023e+06	981824	0	0	6.31477e+07	6.72525e+06	1.52449e+09	0	0	1.52606e+07	0
54	acid	1	active	9.2	7.7	16.9	6.3	2.742	1.185	0	1.44833	0.528203	4.19033	1.40853	1.35544	3.8622	1.96312	5.82532	1.35564	0.973664	1.61447	42.5961	1.22965	39.2599	62.0783	1873.37	-13.593	1866.27	-13.847	0.158024	4.66334	72.699	-20.374	0.188785	4.13538	7244.94	-23.284	601530	1.96286e+07	2.04951e+07	0	0	5.3465e+07	2.76437e+07	1.83454e+09	9.33905e+07	0	9.07815e+06	1.06587e+08
55	acid	1	active	6.673	7.82	14.493	5.301	1.7	0.943	1	1.39111	0.818298	3.09111	1.74892	1.84281	2.97316	2.56354	5.53671	1.35693	1.45334	1.86333	43.0189	1.59277	38.0986	53.8338	3366.07	-13.348	2854.09	-13.562	0.170144	4.38948	132.423	-23.538	0.168865	4.38607	5478.63	-20.393	727376	1.51993e+07	4.6204e+06	0	0	3.91903e+07	1.31063e+07	4.79386e+08	2.58803e+07	2.27333e+06	1.01897e+08	3.71198e+07
56	acid	1	native	2.7	2.4	5.1	1.6	0.719	0.27	0	0.405	0.563282	1.124	1.71422	1.2863	1.23252	0.520951	1.75348	1.55302	0.97974	1.89314	42.7791	1.85332	33.3776	21.1176	2810.07	-13.595	2318.66	-14.403	0.165102	4.70448	100.582	-19.211	0.185842	3.98617	7685.54	-23.491	120454	1.88878e+07	4.28937e+06	0	0	1.35529e+07	0	2.414e+08	7.57798e+06	0	7.25225e+07	0
57	acid	1	native	13.856	16.926	30.782	13.234	3.94	1.872	1	2.39425	0.607677	6.33425	1.37453	1.50023	5.41563	3.59192	9.00755	1.26471	0.687637	1.55451	41.822	1.2399	37.389	90.9339	2226.52	-13.393	2124.59	-14.18	0.115047	6.30068	75.5	-10.178	0.181142	3.96065	5629.88	-22.965	154024	1.06705e+07	0	0	0	2.24428e+07	0	3.55179e+08	0	0	2.17951e+08	6.7316e+06
58	acid	1	native	8.4	7.3	15.7	5.6	2.099	0.791	0	1.03113	0.491246	3.13013	1.83807	1.60813	3.85811	1.65819	5.51629	1.22829	0.697136	2.09216	42.375	1.62347	40.1064	60.6544	2937.65	-13.333	2280.27	-13.5	0.148418	3.70915	57.49	-19.745	0.164471	4.71037	6060.09	-16.785	93590.1	5.80235e+06	3.29991e+06	0	0	5.78561e+06	4.54106e+06	1.19162e+08	917609	891528	1.98955e+08	1.45065e+07
59	acid	1	native	7.525	7.848	15.373	6.335	2.001	1.081	2	1.33918	0.669254	3.34018	1.4823	1.56464	2.96609	2.09534	5.06143	1.26937	1.12025	1.66483	42.3616	1.46523	37.4513	52.9353	1872.74	-13.502	1906.44	-14.259	0.154358	3.86602	71.352	-22.498	0.189193	4.39615	7503.2	-22.732	501600	1.47924e+07	3.41124e+06	0	0	4.61763e+07	1.92443e+07	7.88838e+08	4.1761e+06	0	3.12818e+07	1.32469e+07
60	acid	1	native	8.719	10.611	19.33	7.714	2.361	1.219	0	1.6768	0.710206	4.0378	1.48202	1.43218	3.49905	2.40148	5.90053	0.971848	0.841684	1.73449	42.5792	1.26829	35.7013	62.2181	2496.28	-13.167	2335.56	-14.001	0.16086	3.90057	123.986	-21.482	0.168347	4.02444	6567.64	-23.251	98955.1	6.20588e+06	0	0	0	9.60965e+07	0	4.85252e+08	0	0	3.17903e+07	0
[truncated: 23 more columns]

## Sheet: inputs-substrates and amendment
sample	substrate for filling	soil-myco-biochar	15N labeled OM added	N%	C%	δ 15N	δ 13C	water extractable P (mg/kg)	pH (water)	average d15N in pots before planting	Claroideoglomus (LSU copies per g soil)	Rhizophagus (LSU copies per g soil)	Funneliformis (LSU copies per g soil)	Gigaspora (LSU copies per g soil)	Racocetra (LSU copies per g soil)		Total P by malachite green colorimetry, and and total metals by ICP-MS and ICP-OES (samples incinerated and extracted with concentrated and hot HNO3)																															potNr	soil
Z1	pot_1-5	alk-0-0	N	0.11345	1.99067	4.127	-19.283	4.14413	7.8	9.44142	0	0	0	0	0																																	1	alk
Z2	patch_1-5	alk-0-0	Y	0.137177	2.19062	18039.8	-20.754	4.51528	7.7		0	0	0	0	0																																	2	alk
Z3	pot_6-10	alk-0-act	N	0.135309	3.75991	13.447	-21.739	4.17103	7.13		0	0	0	0	0				replicate 1		replicate 2		average of 2 replicates		water extractable P	P available within 1 min of isotopic exchange (immediately available P)	analysis by ICP-MS in the HNO3 extracts												analysis by ICP-OES in the HNO3 extracts									3	alk
Z4	patch_6-10	alk-0-act	Y	0.127384	3.15633	6987.05	-21.434	4.36575	7.14		0	0	0	0	0												Li	Rb	Mo	Cd	Cs	Pb	U	Cr	Ni	Cu	Zn	As	Al	Ca	K	Mg	Na					4	alk
Z5	pot_11-15	alk-0-nat	N	0.135692	3.58316	12.303	-21.484	3.21861	7.08		0	0	0	0	0		sample	identity	P total (mg P/g)	P total (mg/kg)	P total (mg P/g)	P total (mg/kg)	P total (mg P/g)	P total (mg/kg)	(mg/kg)	(mg/kg)	mg/kg	mg/kg	mg/kg	mg/kg	mg/kg	mg/kg	mg/kg	mg/kg	mg/kg	mg/kg	mg/kg	mg/kg	g/kg	g/kg	g/kg	g/kg	g/kg					5	alk
Z6	patch_11-15	alk-0-nat	Y	0.136057	3.03606	5395.61	-21.324	3.93109	7.11		0	0	0	0	0		Z1	LT soil, NM	0.706467	706.467	0.521557	521.557	0.614012	614.012	4.14413	2.45017	1.70237	14.6318	0.202369	0.149062	0.417572	16.0735	0.325765	58.0731	6.95755	2.31343	22.0696	4.15597	4.93682	23.3435	2.10958	1.25568	0.168687					6	alk
Z7	pot_16-20	alk-1-0	N	0.124526	2.07145	7.559	-19.414	3.97714	7.79		2.29946e+07	0	1.36249e+06	1.75558e+06	0		Z3	LT soil, NM + active charcoal	0.596811	596.811	0.560262	560.262	0.578536	578.536	4.17103	2.13702	1.27915	11.5264	0.183638	0.154489	0.326467	16.4259	0.307035	56.8442	6.42538	2.14293	20.0607	3.904	3.92635	24.1615	1.74602	1.09794	0.132822					7	alk
Z8	patch_16-20	alk-1-0	Y	0.134328	2.28872	10842.8	-19.184	3.8803	7.7		3.46158e+07	5.13914e+06	1.36798e+08	1.9478e+06	1.36433e+06		Z5	LT soil, NM + inactive charcoal	0.712458	712.458	0.830609	830.609	0.771533	771.533	3.21861	1.63895	1.29554	11.0843	0.113485	0.143048	0.293725	15.6356	0.310891	58.024	6.32462	2.13189	19.9642	4.10357	3.72401	24.5594	1.78619	1.10814	0.107667					8	alk
Z9	pot_21-25	alk-1-act	N	0.115709	3.96864	9.893	-22.035	3.81616	6.86		5.15847e+07	0	2.82348e+06	0	0		Z13	Tä soil, NM	0.639429	639.429	0.675753	675.753	0.657591	657.591	4.30627	2.44513	1.25755	9.51509	0.221032	0.111977	0.242454	13.1164	0.471276	8.05842	5.74781	1.01315	16.3004	2.12658	3.02726	2.55015	1.22201	0.923077	0.0821227					9	alk
Z10	patch_21-25	alk-1-act	Y	0.130945	3.82182	11324	-22.459	3.90879	6.76		2.7842e+06	0	3.66234e+07	0	1.57115e+06		Z15	Tä soil, NM + active charcoal	0.504262	504.262	0.573877	573.877	0.539069	539.069	1.5663	0.719128	2.72697	10.7302	0.176743	0.11976	0.290709	12.3455	0.401777	9.05737	6.89782	1.39415	16.6646	2.2146	3.21518	9.33263	1.48638	1.49894	0.104385					10	alk
Z11	pot_26-30	alk-1-nat	N	0.123942	2.72524	16.39	-20.962	3.62914	7.04		1.74736e+06	0	3.28562e+06	1.56787e+06	651061		Z17	Tä soil, NM + inactive charcoal	0.575731	575.731	0.601215	601.215	0.588473	588.473	1.34953	0.461997	1.12874	9.7271	0.163934	0.122469	0.27001	13.1818	0.399229	9.54002	6.5487	1.20588	17.3978	2.30762	3.07522	14.0222	1.34908	1.74542	0.0848602					11	alk
Z12	patch_26-30	alk-1-nat	Y	0.135136	4.51253	13012.8	-22.324	4.00946	6.95		2.43097e+07	3.51277e+06	1.42583e+07	0	0		Z27	charcoal activated	0.140815	140.815	0.12607	126.07	0.133442	133.442	38.797	38.1199	0.365679	1.82314	0.42543	0.136711	0.332696	5.2653	0.0544933	26.2256	3.35468	2.77964	10.6401	1.4044	1.86329	7.99713	0.176864	0.91587	0.0487763					12	alk
Z13	pot_31-35	acid-0-0	N	0.0822656	0.792664	11.146	-24.55	4.30627	6.53		0	0	0	0	0		Z28	charcoal inactive	0.0889325	88.9325	0.0726435	72.6435	0.080788	80.788	6.85596	3.96693	< d.l.	1.56928	0.124498	0.0853414	0.302209	2.77159	0.0562249	3.01908	3.30924	3.08484	11.0628	1.12149	2.78614	10.0773	0.13755	1.16466	0.0447992					13	alk
Z14	patch_31-35	acid-0-0	Y	0.141932	1.4406	1289.54	-22.432	4.04763	6.42		0	0	868544	0	0																																	14	alk
Z15	pot_36-40	acid-0-act	N	0.133176	2.77182	10.231	-22.127	1.5663	6.49		0	0	0	0	0																																	15	alk
Z16	patch_36-40	acid-0-act	Y	0.172961	5.04631	11517.6	-24.442	2.95803	6.04		0	0	2.13882e+06	0	0																																	16	alk
Z17	pot_41-45	acid-0-nat	N	0.182558	3.85548	10.516	-22.55	1.34953	6.84		0	0	0	0	453474																																	17	alk
Z18	patch_41-45	acid-0-nat	Y	0.161049	2.55027	1831.04	-23.23	1.64771	6.98		0	0	1.08638e+06	0	0																																	18	alk
Z19	pot_46-50	acid-1-0	N	0.140434	1.34761	6.537	-23.522	2.4691	7.37		806111	0	7.16318e+06	0	0																																	19	alk
Z20	patch_46-50	acid-1-0	Y	0.166305	1.54124	1971.33	-24.348	1.65827	7.14		4.24313e+07	0	8.03145e+06	0	0																																	20	alk
Z21	pot_51-55	acid-1-act	N	0.174516	3.1622	2.438	-21.758	1.49993	6.86		8.51364e+06	5.12788e+06	6.63332e+07	0	2.9935e+06																																	21	alk
Z22	patch_51-55	acid-1-act	Y	0.190943	4.31896	5065.54	-21.536	2.06886	6.29		1.55022e+07	0	2.18512e+06	807711	1.9502e+06																																	22	alk
Z23	pot_56-60	acid-1-nat	N	0.143452	2.96674	8.71	-21.576	1.50661	6.75		1.34694e+07	0	882073	0	7.0465e+06																																	23	alk
Z24	patch_56-60	acid-1-nat	Y	0.197945	4.26804	10326.3	-23.509	1.3493	6.6		1.01856e+07	0	2.07001e+06	2.80339e+07	0																																	24	alk
Z25	inoAMF_activ			0.0242028	0.333386	37.021	-24.874	1.3591	6.71		1.6836e+07	8.87162e+06	8.31602e+09	7.40906e+07	6.18732e+07																																	25	alk
Z26	inoAMF_steril			0.0172122	0.367085	10.225	-24.461	1.59888	6.66		0	0	3.63698e+06	0	0																																	26	alk
Z27	biochar_activ			0.304648	51.2374	0.75	-24.055	38.797	3.46																																							27	alk
Z28	biochar_inactiv			0.309335	56.951	-4.651	-24.267	6.85596	4.36																																							28	alk
																																																29	alk
																																																30	alk
																																																31	acid
																																																32	acid
																																																33	acid
																																																34	acid
																																																35	acid
																																																36	acid
																																																37	acid
																																																38	acid
																																																39	acid
																																																40	acid
																																																41	acid
																																																42	acid
																																																43	acid
																																																44	acid
																																																45	acid
																																																46	acid
																																																47	acid
																																																48	acid
																																																49	acid
																																																50	acid
																																															51b	51	acid
																																																52	acid
																																																53	acid
																																																54	acid
																																																55	acid
																																																56	acid
																																																57	acid
																																																58	acid
																																																59	acid
																																																60	acid
[truncated: 6 more columns]

## Sheet: P availability by IEK
Dynamic P availability as assessed by isotope exchange kinetics (sensu Frossard and Sinaj 1996, http://www.tandfonline.com/doi/abs/10.1080/10256019808036360)
Method details
sample	injection time	sampling 1	sampling 2	sampling 3	sampling 4	sampling 5	sample identity	R/r	P conc (mg/g)	P avail 1 min				vial	sample identity	total water volume	sampling at time (min)	cpm		always 0.4 ml of the filtrate (or water), except Z28, where only 0.350 ml used up (due to lower amount of sample), added with 4 ml scintillation cocktail
1	0:00	1:00	10:00	30:00	60:00	120:00	Z1	0.421542	5.81239	2.45017				1	water		n.a.	25.5			25.5	25.0967
2	2:00	3:00	12:00	32:00	62:00	122:00	Z3	0.403519	5.29596	2.13702				2	water		n.a.	26.52	vol		26.52
3	4:00	5:00	14:00	34:00	64:00	124:00	Z5	0.378597	4.32901	1.63895				3	standard 1 (2 microl)		n.a.	119339	2	119339	23.27
4	6:00	7:00	16:00	36:00	66:00	126:00	Z13	0.501214	4.87841	2.44513				4	standard 2 (5 microl)		n.a.	317696	5	317696
5	40:00	41:00	50:00	70:00	100:00	160:00	Z15	0.388846	1.84939	0.719128				5	standard 3 (10 microl)		n.a.	656248	10	656248
6	42:00	43:00	52:00	72:00	102:00	162:00	Z17	0.320201	1.44283	0.461997				6	standard 4 (15 microl)		n.a.	1015601	15	1015601
7	44:00	45:00	54:00	74:00	104:00	164:00	Z27	0.99912	38.1534	38.1199				7	standard 5 (20 microl)		n.a.	1321468	20	1321468	cpm per ml	cpm in solution	fraction of added 33P remaining in solution
8	46:00	47:00	56:00	76:00	106:00	166:00	Z28	0.895894	4.42791	3.96693				8	Z1	80	1	69957	0.4		174892	13991400	0.421542
														9	Z1	80	10	50535	0.4		126338	10107000	0.30451
5 ml labeling solution (33P), distributed in three vials														10	Z1	80	30	40142	0.4		100355	8028400	0.241885
mix three aliquots of the 33P stock together, mix well before start														11	Z1	80	60	34124	0.4		85310	6824800	0.205622
inject always 0.5 ml of the labeling solution per container														12	Z1	80	120	28744	0.4		71860	5748800	0.173204
														13	Z3	80	1	66966	0.4		167415	13393200	0.403519
														14	Z3	80	10	44171	0.4		110428	8834200	0.266163
														15	Z3	80	30	34156	0.4		85390	6831200	0.205815
														16	Z3	80	60	28817	0.4		72042.5	5763400	0.173643
														17	Z3	80	120	24472	0.4		61180	4894400	0.147462
														18	Z5	80	1	62830	0.4		157075	12566000	0.378597							activity of the labeling solution (per ml):
														19	Z5	80	10	38835	0.4		97087.5	7767000	0.234009							66382000	cpm
														20	Z5	80	30	30956	0.4		77390	6191200	0.186532							1.10637e+06	Bq
														21	Z5	80	60	25575	0.4		63937.5	5115000	0.154108
														22	Z5	80	120	21246	0.4		53115	4249200	0.128023
														23	Z13	80	1	83179	0.4		207948	16635800	0.501214
														24	Z13	80	10	51589	0.4		128972	10317800	0.310861
														25	Z13	80	30	37816	0.4		94540	7563200	0.227869
														26	Z13	80	60	30308	0.4		75770	6061600	0.182628
														27	Z13	80	120	24735	0.4		61837.5	4947000	0.149046
														28	Z15	80	1	64531	0.4		161328	12906200	0.388846
														29	Z15	80	10	36559	0.4		91397.5	7311800	0.220295
														30	Z15	80	30	25733	0.4		64332.5	5146600	0.15506
														31	Z15	80	60	20298	0.4		50745	4059600	0.12231
														32	Z15	80	120	15678	0.4		39195	3135600	0.0944714
														33	Z17	80	1	53139	0.4		132848	10627800	0.320201
														34	Z17	80	10	27758	0.4		69395	5551600	0.167262
														35	Z17	80	30	19061	0.4		47652.5	3812200	0.114856
														36	Z17	80	60	15133	0.4		37832.5	3026600	0.0911874
														37	Z17	80	120	11926	0.4		29815	2385200	0.0718629
														38	Z27	80	1	165809	0.4		414522	33161800	0.99912
														39	Z27	80	10	146814	0.4		367035	29362800	0.884662
														40	Z27	80	30	137984	0.4		344960	27596800	0.831454
														41	Z27	80	60	135084	0.4		337710	27016800	0.81398
														42	Z27	80	120	126174	0.4		315435	25234800	0.76029
														43	Z28	70	1	130242	0.35		372120	26048400	0.895894
														44	Z28	70	10	85271	0.35		243631	17054200	0.586553
														45	Z28	70	30	60735	0.35		173529	1.2147e+07	0.417777
														46	Z28	70	60	48160	0.35		137600	9632000	0.331278
														47	Z28	70	120	36530	0.35		104371	7.306e+06	0.251278
														48	water		n.a.	23.27

## Sheet: glasshouse conditions
datapoint	Date	time	light (lux)	°C
1	2017-01-09	1899-12-31 13:17:28	954	23.2		Illumination (lux)
2	2017-01-09	1899-12-31 13:27:28	601	22.7
3	2017-01-09	1899-12-31 13:37:28	731	22.3
4	2017-01-09	1899-12-31 13:47:28	1142	22.1
5	2017-01-09	1899-12-31 13:57:28	1301	22
6	2017-01-09	1899-12-31 14:07:28	1453	22.4
7	2017-01-09	1899-12-31 14:17:28	1432	23.9
8	2017-01-09	1899-12-31 14:27:28	1428	23.4
9	2017-01-09	1899-12-31 14:37:28	1584	23
10	2017-01-09	1899-12-31 14:47:28	1587	22.8
11	2017-01-09	1899-12-31 14:57:28	1452	22.6
12	2017-01-09	1899-12-31 15:07:28	1354	22.5
13	2017-01-09	1899-12-31 15:17:28	1016	22.5
14	2017-01-09	1899-12-31 15:27:28	1047	23.8
15	2017-01-09	1899-12-31 15:37:28	1024	23.1
16	2017-01-09	1899-12-31 15:47:28	870	22.8
17	2017-01-09	1899-12-31 15:57:28	833	22.5
18	2017-01-09	1899-12-31 16:07:28	771	22.1
19	2017-01-09	1899-12-31 16:17:28	772	22.6		Temperatures (°C)
20	2017-01-09	1899-12-31 16:27:28	562	23.8
21	2017-01-09	1899-12-31 16:37:28	388	23
22	2017-01-09	1899-12-31 16:47:28	201	22.4
23	2017-01-09	1899-12-31 16:57:28	158	21.9
24	2017-01-09	1899-12-31 17:07:28	103	21.8
25	2017-01-09	1899-12-31 17:17:28	61	21.8
26	2017-01-09	1899-12-31 17:27:28	38	23.2
27	2017-01-09	1899-12-31 17:37:28	27	23.3
28	2017-01-09	1899-12-31 17:47:28	22	22.4
29	2017-01-09	1899-12-31 17:57:28	21	22
30	2017-01-09	1899-12-31 18:07:28	21	21.8
31	2017-01-09	1899-12-31 18:17:28	22	21.8
32	2017-01-09	1899-12-31 18:27:28	22	22.9
33	2017-01-09	1899-12-31 18:37:28	22	23
34	2017-01-09	1899-12-31 18:47:28	22	22.4
35	2017-01-09	1899-12-31 18:57:28	22	22
36	2017-01-09	1899-12-31 19:07:28	22	21.9
37	2017-01-09	1899-12-31 19:17:28	22	22.8
38	2017-01-09	1899-12-31 19:27:28	22	23.7
39	2017-01-09	1899-12-31 19:37:28	22	22.6
40	2017-01-09	1899-12-31 19:47:28	22	22.2
41	2017-01-09	1899-12-31 19:57:28	22	21.8
42	2017-01-09	1899-12-31 20:07:28	0	22.3
43	2017-01-09	1899-12-31 20:17:28	0	23.4
44	2017-01-09	1899-12-31 20:27:28	0	23
45	2017-01-09	1899-12-31 20:37:28	0	22.3
46	2017-01-09	1899-12-31 20:47:28	0	21.7
47	2017-01-09	1899-12-31 20:57:28	0	21.5
48	2017-01-09	1899-12-31 21:07:28	0	22.5
49	2017-01-09	1899-12-31 21:17:28	0	23
50	2017-01-09	1899-12-31 21:27:28	0	23.5
51	2017-01-09	1899-12-31 21:37:28	0	22.7
52	2017-01-09	1899-12-31 21:47:28	0	22
53	2017-01-09	1899-12-31 21:57:28	0	21.4
54	2017-01-09	1899-12-31 22:07:28	0	22.1
55	2017-01-09	1899-12-31 22:17:28	0	23
56	2017-01-09	1899-12-31 22:27:28	0	23.2
57	2017-01-09	1899-12-31 22:37:28	0	22.7
58	2017-01-09	1899-12-31 22:47:28	0	22
59	2017-01-09	1899-12-31 22:57:28	0	22
60	2017-01-09	1899-12-31 23:07:28	0	23.2
61	2017-01-09	1899-12-31 23:17:28	0	23.4
62	2017-01-09	1899-12-31 23:27:28	0	22.9
63	2017-01-09	1899-12-31 23:37:28	0	22
64	2017-01-09	1899-12-31 23:47:28	0	21.7
65	2017-01-09	1899-12-31 23:57:28	0	22.6
66	2017-01-10	1899-12-31 00:07:28	0	23.1
67	2017-01-10	1899-12-31 00:17:28	0	23.1
68	2017-01-10	1899-12-31 00:27:28	0	22.2
69	2017-01-10	1899-12-31 00:37:28	0	21.8
70	2017-01-10	1899-12-31 00:47:28	0	22.7
71	2017-01-10	1899-12-31 00:57:28	0	23.3
72	2017-01-10	1899-12-31 01:07:28	0	23
73	2017-01-10	1899-12-31 01:17:28	0	22
74	2017-01-10	1899-12-31 01:27:28	0	22.3
75	2017-01-10	1899-12-31 01:37:28	0	23.2
76	2017-01-10	1899-12-31 01:47:28	0	23.3
77	2017-01-10	1899-12-31 01:57:28	0	22.6
78	2017-01-10	1899-12-31 02:07:28	0	22
79	2017-01-10	1899-12-31 02:17:28	0	22.4
80	2017-01-10	1899-12-31 02:27:28	0	23
81	2017-01-10	1899-12-31 02:37:28	0	23.2
82	2017-01-10	1899-12-31 02:47:28	0	22.5
83	2017-01-10	1899-12-31 02:57:28	0	21.7
84	2017-01-10	1899-12-31 03:07:28	0	21.5
85	2017-01-10	1899-12-31 03:17:28	0	22.6
86	2017-01-10	1899-12-31 03:27:28	0	23.1
87	2017-01-10	1899-12-31 03:37:28	0	23.2
88	2017-01-10	1899-12-31 03:47:28	0	22.2
89	2017-01-10	1899-12-31 03:57:28	0	22
90	2017-01-10	1899-12-31 04:07:28	0	23
91	2017-01-10	1899-12-31 04:17:28	0	23.3
92	2017-01-10	1899-12-31 04:27:28	0	22.8
93	2017-01-10	1899-12-31 04:37:28	0	21.8
94	2017-01-10	1899-12-31 04:47:28	0	21.4
95	2017-01-10	1899-12-31 04:57:28	0	22.5
96	2017-01-10	1899-12-31 05:07:28	0	22.9
97	2017-01-10	1899-12-31 05:17:28	0	23.4
98	2017-01-10	1899-12-31 05:27:28	0	22.2
99	2017-01-10	1899-12-31 05:37:28	0	21.5
100	2017-01-10	1899-12-31 05:47:28	0	21.6
101	2017-01-10	1899-12-31 05:57:28	0	22.7
102	2017-01-10	1899-12-31 06:07:28	0	23
103	2017-01-10	1899-12-31 06:17:28	22	23.2
104	2017-01-10	1899-12-31 06:27:28	22	22.3
105	2017-01-10	1899-12-31 06:37:28	22	22
106	2017-01-10	1899-12-31 06:47:28	22	22.5
107	2017-01-10	1899-12-31 06:57:28	22	23.1
108	2017-01-10	1899-12-31 07:07:28	22	23.2
109	2017-01-10	1899-12-31 07:17:28	22	22.4
110	2017-01-10	1899-12-31 07:27:28	22	21.9
111	2017-01-10	1899-12-31 07:37:28	22	21.7
112	2017-01-10	1899-12-31 07:47:28	22	22.2
113	2017-01-10	1899-12-31 07:57:28	21	23.2
114	2017-01-10	1899-12-31 08:07:28	21	22.8
115	2017-01-10	1899-12-31 08:17:28	21	22.2
116	2017-01-10	1899-12-31 08:27:28	22	21.8
117	2017-01-10	1899-12-31 08:37:28	24	21.3
118	2017-01-10	1899-12-31 08:47:28	35	21.2
119	2017-01-10	1899-12-31 08:57:28	60	22
120	2017-01-10	1899-12-31 09:07:28	100	22.9
121	2017-01-10	1899-12-31 09:17:28	151	23.3
122	2017-01-10	1899-12-31 09:27:28	213	22.5
123	2017-01-10	1899-12-31 09:37:28	300	22
124	2017-01-10	1899-12-31 09:47:28	419	21.6
125	2017-01-10	1899-12-31 09:57:28	531	21.8
126	2017-01-10	1899-12-31 10:07:28	7146	24.2
127	2017-01-10	1899-12-31 10:17:28	7879	27.6
128	2017-01-10	1899-12-31 10:27:28	8098	27.9
129	2017-01-10	1899-12-31 10:37:28	8182	27.4
130	2017-01-10	1899-12-31 10:47:28	8302	27
131	2017-01-10	1899-12-31 10:57:28	8404	26.7
132	2017-01-10	1899-12-31 11:07:28	8437	24.2
133	2017-01-10	1899-12-31 11:17:28	8656	25.5
134	2017-01-10	1899-12-31 11:27:28	8678	24.4
135	2017-01-10	1899-12-31 11:37:28	9110	23.8
136	2017-01-10	1899-12-31 11:47:28	9568	23.1
137	2017-01-10	1899-12-31 11:57:28	9655	23.7
138	2017-01-10	1899-12-31 12:07:28	9431	25.2
139	2017-01-10	1899-12-31 12:17:28	9279	24.3
140	2017-01-10	1899-12-31 12:27:28	9744	23.9
141	2017-01-10	1899-12-31 12:37:28	10095	23.4
142	2017-01-10	1899-12-31 12:47:28	10148	23.2
143	2017-01-10	1899-12-31 12:57:28	10796	24.3
144	2017-01-10	1899-12-31 13:07:28	10945	25.4
145	2017-01-10	1899-12-31 13:17:28	19388	25
146	2017-01-10	1899-12-31 13:27:28	14128	25.7
147	2017-01-10	1899-12-31 13:37:28	12055	25.6
148	2017-01-10	1899-12-31 13:47:28	12277	24.9
149	2017-01-10	1899-12-31 13:57:28	20634	25
150	2017-01-10	1899-12-31 14:07:28	10630	25.1
151	2017-01-10	1899-12-31 14:17:28	11456	25
152	2017-01-10	1899-12-31 14:27:28	11217	24.7
153	2017-01-10	1899-12-31 14:37:28	11140	24.8
154	2017-01-10	1899-12-31 14:47:28	10141	24.2
155	2017-01-10	1899-12-31 14:57:28	9948	23.7
156	2017-01-10	1899-12-31 15:07:28	9674	23
157	2017-01-10	1899-12-31 15:17:28	9431	22.9
158	2017-01-10	1899-12-31 15:27:28	9135	22.4
159	2017-01-10	1899-12-31 15:37:28	8939	23.3
160	2017-01-10	1899-12-31 15:47:28	8447	24.5
161	2017-01-10	1899-12-31 15:57:28	8236	25.2
162	2017-01-10	1899-12-31 16:07:28	8082	23.8
163	2017-01-10	1899-12-31 16:17:28	7843	23.1
164	2017-01-10	1899-12-31 16:27:28	7929	22.7
165	2017-01-10	1899-12-31 16:37:28	7845	24
166	2017-01-10	1899-12-31 16:47:28	7775	24.9
167	2017-01-10	1899-12-31 16:57:28	7511	24.7
168	2017-01-10	1899-12-31 17:07:28	7287	23.3
169	2017-01-10	1899-12-31 17:17:28	7237	22.6
170	2017-01-10	1899-12-31 17:27:28	7062	22.3
171	2017-01-10	1899-12-31 17:37:28	7020	23
172	2017-01-10	1899-12-31 17:47:28	6896	23.8
173	2017-01-10	1899-12-31 17:57:28	6954	24.4
174	2017-01-10	1899-12-31 18:07:28	6939	24.6
175	2017-01-10	1899-12-31 18:17:28	6968	24.2
176	2017-01-10	1899-12-31 18:27:28	6953	22.9
177	2017-01-10	1899-12-31 18:37:28	7010	21.8
178	2017-01-10	1899-12-31 18:47:28	6991	21.3
179	2017-01-10	1899-12-31 18:57:28	7025	22.3
180	2017-01-10	1899-12-31 19:07:28	7035	23.1
181	2017-01-10	1899-12-31 19:17:28	7033	23.9
182	2017-01-10	1899-12-31 19:27:28	6983	24.1
183	2017-01-10	1899-12-31 19:37:28	7044	24.3
184	2017-01-10	1899-12-31 19:47:28	7088	24.3
185	2017-01-10	1899-12-31 19:57:28	7119	23.3
186	2017-01-10	1899-12-31 20:07:28	7172	22.3
187	2017-01-10	1899-12-31 20:17:28	0	22.5
188	2017-01-10	1899-12-31 20:27:28	0	22.9
189	2017-01-10	1899-12-31 20:37:28	0	22.9
190	2017-01-10	1899-12-31 20:47:28	0	22.8
191	2017-01-10	1899-12-31 20:57:28	0	22.9
192	2017-01-10	1899-12-31 21:07:28	0	22.8
193	2017-01-10	1899-12-31 21:17:28	0	22.7
194	2017-01-10	1899-12-31 21:27:28	0	22.6
195	2017-01-10	1899-12-31 21:37:28	0	22.6
196	2017-01-10	1899-12-31 21:47:28	0	22.6
197	2017-01-10	1899-12-31 21:57:28	0	22.6
198	2017-01-10	1899-12-31 22:07:28	0	22.5
199	2017-01-10	1899-12-31 22:17:28	0	22.5
200	2017-01-10	1899-12-31 22:27:28	0	22.4
201	2017-01-10	1899-12-31 22:37:28	0	22.3
202	2017-01-10	1899-12-31 22:47:28	0	22
203	2017-01-10	1899-12-31 22:57:28	0	22
204	2017-01-10	1899-12-31 23:07:28	0	21.9
205	2017-01-10	1899-12-31 23:17:28	0	21.9
206	2017-01-10	1899-12-31 23:27:28	0	22.1
207	2017-01-10	1899-12-31 23:37:28	0	21.9
208	2017-01-10	1899-12-31 23:47:28	0	21.9
209	2017-01-10	1899-12-31 23:57:28	0	21.8
210	2017-01-11	1899-12-31 00:07:28	0	21.6
211	2017-01-11	1899-12-31 00:17:28	0	21.5
212	2017-01-11	1899-12-31 00:27:28	0	21.5
213	2017-01-11	1899-12-31 00:37:28	0	21.4
214	2017-01-11	1899-12-31 00:47:28	0	21.5
215	2017-01-11	1899-12-31 00:57:28	0	21.4
216	2017-01-11	1899-12-31 01:07:28	0	21.4
217	2017-01-11	1899-12-31 01:17:28	0	21.4
218	2017-01-11	1899-12-31 01:27:28	0	21.3
219	2017-01-11	1899-12-31 01:37:28	0	21.3
220	2017-01-11	1899-12-31 01:47:28	0	21.2
221	2017-01-11	1899-12-31 01:57:28	0	21.3
222	2017-01-11	1899-12-31 02:07:28	0	21.3
223	2017-01-11	1899-12-31 02:17:28	0	21.3
224	2017-01-11	1899-12-31 02:27:28	0	21.3
225	2017-01-11	1899-12-31 02:37:28	0	21.2
226	2017-01-11	1899-12-31 02:47:28	0	21.1
227	2017-01-11	1899-12-31 02:57:28	0	21.1
228	2017-01-11	1899-12-31 03:07:28	0	21
229	2017-01-11	1899-12-31 03:17:28	0	20.9
230	2017-01-11	1899-12-31 03:27:28	0	20.8
231	2017-01-11	1899-12-31 03:37:28	0	20.9
232	2017-01-11	1899-12-31 03:47:28	0	20.8
233	2017-01-11	1899-12-31 03:57:28	0	20.6
234	2017-01-11	1899-12-31 04:07:28	0	20.5
235	2017-01-11	1899-12-31 04:17:28	0	20.5
236	2017-01-11	1899-12-31 04:27:28	0	20.3
237	2017-01-11	1899-12-31 04:37:28	0	20.1
238	2017-01-11	1899-12-31 04:47:28	0	20
239	2017-01-11	1899-12-31 04:57:28	0	19.9
240	2017-01-11	1899-12-31 05:07:28	0	19.7
241	2017-01-11	1899-12-31 05:17:28	0	19.6
242	2017-01-11	1899-12-31 05:27:28	0	19.5
243	2017-01-11	1899-12-31 05:37:28	0	19.3
244	2017-01-11	1899-12-31 05:47:28	0	19.3
245	2017-01-11	1899-12-31 05:57:28	0	19.3
246	2017-01-11	1899-12-31 06:07:28	0	19.2
247	2017-01-11	1899-12-31 06:17:28	7040	19.7
248	2017-01-11	1899-12-31 06:27:28	7049	19.9
249	2017-01-11	1899-12-31 06:37:28	7045	20
250	2017-01-11	1899-12-31 06:47:28	7007	20.1
251	2017-01-11	1899-12-31 06:57:28	6986	20.3
252	2017-01-11	1899-12-31 07:07:28	6878	20.1
253	2017-01-11	1899-12-31 07:17:28	6839	19.8
254	2017-01-11	1899-12-31 07:27:28	6841	19.6
255	2017-01-11	1899-12-31 07:37:28	6832	19.5
256	2017-01-11	1899-12-31 07:47:28	6991	19.2
257	2017-01-11	1899-12-31 07:57:28	6925	18.8
258	2017-01-11	1899-12-31 08:07:28	6898	18.8
259	2017-01-11	1899-12-31 08:17:28	6814	18.5
260	2017-01-11	1899-12-31 08:27:28	6745	18.4
261	2017-01-11	1899-12-31 08:37:28	6672	18.2
262	2017-01-11	1899-12-31 08:47:28	6708	17.4
263	2017-01-11	1899-12-31 08:57:28	6856	17.8
264	2017-01-11	1899-12-31 09:07:28	6883	17.7
265	2017-01-11	1899-12-31 09:17:28	7059	18.2
266	2017-01-11	1899-12-31 09:27:28	7294	19.3
267	2017-01-11	1899-12-31 09:37:28	7313	20.5
268	2017-01-11	1899-12-31 09:47:28	7369	21.2
269	2017-01-11	1899-12-31 09:57:28	7564	21.9
270	2017-01-11	1899-12-31 10:07:28	7616	22.8
271	2017-01-11	1899-12-31 10:17:28	7766	23.2
272	2017-01-11	1899-12-31 10:27:28	7948	23.4
273	2017-01-11	1899-12-31 10:37:28	8155	23.3
274	2017-01-11	1899-12-31 10:47:28	9233	24
275	2017-01-11	1899-12-31 10:57:28	9182	24.4
276	2017-01-11	1899-12-31 11:07:28	10817	23.5
277	2017-01-11	1899-12-31 11:17:28	10368	22.4
278	2017-01-11	1899-12-31 11:27:28	10513	21.1
279	2017-01-11	1899-12-31 11:37:28	10945	20.9
280	2017-01-11	1899-12-31 11:47:28	10923	22
281	2017-01-11	1899-12-31 11:57:28	10451	22.5
282	2017-01-11	1899-12-31 12:07:28	11164	22.8
283	2017-01-11	1899-12-31 12:17:28	11284	23.2
284	2017-01-11	1899-12-31 12:27:28	10663	23.5
285	2017-01-11	1899-12-31 12:37:28	11470	23.8
286	2017-01-11	1899-12-31 12:47:28	11585	23.5
287	2017-01-11	1899-12-31 12:57:28	11528	23.4
288	2017-01-11	1899-12-31 13:07:28	11351	23.6
289	2017-01-11	1899-12-31 13:17:28	19653	23.8
290	2017-01-11	1899-12-31 13:27:28	19426	23.9
291	2017-01-11	1899-12-31 13:37:28	19546	24
292	2017-01-11	1899-12-31 13:47:28	19529	24.3
293	2017-01-11	1899-12-31 13:57:28	18801	24.5
294	2017-01-11	1899-12-31 14:07:28	17710	24.6
295	2017-01-11	1899-12-31 14:17:28	11912	25.1
296	2017-01-11	1899-12-31 14:27:28	10992	24.7
297	2017-01-11	1899-12-31 14:37:28	10397	24.4
298	2017-01-11	1899-12-31 14:47:28	10333	24
299	2017-01-11	1899-12-31 14:57:28	14989	23.9
300	2017-01-11	1899-12-31 15:07:28	10406	23.5
301	2017-01-11	1899-12-31 15:17:28	9582	22.7
302	2017-01-11	1899-12-31 15:27:28	9165	22.3
303	2017-01-11	1899-12-31 15:37:28	8505	22.1
304	2017-01-11	1899-12-31 15:47:28	7910	22.7
305	2017-01-11	1899-12-31 15:57:28	7701	23.5
306	2017-01-11	1899-12-31 16:07:28	7778	24
307	2017-01-11	1899-12-31 16:17:28	7472	24.2
308	2017-01-11	1899-12-31 16:27:28	7415	23.5
309	2017-01-11	1899-12-31 16:37:28	7453	22.4
310	2017-01-11	1899-12-31 16:47:28	7206	21.9
311	2017-01-11	1899-12-31 16:57:28	7166	22.9
312	2017-01-11	1899-12-31 17:07:28	6802	23.4
313	2017-01-11	1899-12-31 17:17:28	6687	23.7
314	2017-01-11	1899-12-31 17:27:28	6657	23.9
315	2017-01-11	1899-12-31 17:37:28	6590	24
316	2017-01-11	1899-12-31 17:47:28	6643	24.1
317	2017-01-11	1899-12-31 17:57:28	6819	24.5
318	2017-01-11	1899-12-31 18:07:28	6765	23.3
319	2017-01-11	1899-12-31 18:17:28	6773	22.7
320	2017-01-11	1899-12-31 18:27:28	6832	22.6
321	2017-01-11	1899-12-31 18:37:28	6861	23.4
322	2017-01-11	1899-12-31 18:47:28	6865	23.6
323	2017-01-11	1899-12-31 18:57:28	6873	23.8
324	2017-01-11	1899-12-31 19:07:28	6842	24
325	2017-01-11	1899-12-31 19:17:28	6907	24.1
326	2017-01-11	1899-12-31 19:27:28	6903	24
327	2017-01-11	1899-12-31 19:37:28	7019	24.1
328	2017-01-11	1899-12-31 19:47:28	6817	24.2
329	2017-01-11	1899-12-31 19:57:28	6713	24.4
330	2017-01-11	1899-12-31 20:07:28	6916	24.5
331	2017-01-11	1899-12-31 20:17:28	0	24.1
332	2017-01-11	1899-12-31 20:27:28	0	23.9
333	2017-01-11	1899-12-31 20:37:28	0	23.9
334	2017-01-11	1899-12-31 20:47:28	0	23.9
335	2017-01-11	1899-12-31 20:57:28	0	23.7
336	2017-01-11	1899-12-31 21:07:28	0	23.8
337	2017-01-11	1899-12-31 21:17:28	0	23.7
338	2017-01-11	1899-12-31 21:27:28	0	23.9
339	2017-01-11	1899-12-31 21:37:28	0	24
340	2017-01-11	1899-12-31 21:47:28	0	24
341	2017-01-11	1899-12-31 21:57:28	0	23.2
342	2017-01-11	1899-12-31 22:07:28	0	22.8
343	2017-01-11	1899-12-31 22:17:28	0	22.7
344	2017-01-11	1899-12-31 22:27:28	0	23.3
345	2017-01-11	1899-12-31 22:37:28	0	23.8
346	2017-01-11	1899-12-31 22:47:28	0	24
347	2017-01-11	1899-12-31 22:57:28	0	24.1
348	2017-01-11	1899-12-31 23:07:28	0	23.2
349	2017-01-11	1899-12-31 23:17:28	0	22.3
350	2017-01-11	1899-12-31 23:27:28	0	22
351	2017-01-11	1899-12-31 23:37:28	0	22.2
352	2017-01-11	1899-12-31 23:47:28	0	22.8
353	2017-01-11	1899-12-31 23:57:28	0	23.4
354	2017-01-12	1899-12-31 00:07:28	0	23.8
355	2017-01-12	1899-12-31 00:17:28	0	24.3
356	2017-01-12	1899-12-31 00:27:28	0	23.6
357	2017-01-12	1899-12-31 00:37:28	0	22.5
358	2017-01-12	1899-12-31 00:47:28	0	22.4
359	2017-01-12	1899-12-31 00:57:28	0	22.7
360	2017-01-12	1899-12-31 01:07:28	0	23.4
361	2017-01-12	1899-12-31 01:17:28	0	24
362	2017-01-12	1899-12-31 01:27:28	0	24.2
363	2017-01-12	1899-12-31 01:37:28	0	23.4
364	2017-01-12	1899-12-31 01:47:28	0	22.6
365	2017-01-12	1899-12-31 01:57:28	0	22.8
366	2017-01-12	1899-12-31 02:07:28	0	23.1
367	2017-01-12	1899-12-31 02:17:28	0	23.9
368	2017-01-12	1899-12-31 02:27:28	0	24.5
369	2017-01-12	1899-12-31 02:37:28	0	23.6
370	2017-01-12	1899-12-31 02:47:28	0	22.9
371	2017-01-12	1899-12-31 02:57:28	0	22.5
372	2017-01-12	1899-12-31 03:07:28	0	22.6
373	2017-01-12	1899-12-31 03:17:28	0	23.3
374	2017-01-12	1899-12-31 03:27:28	0	24
375	2017-01-12	1899-12-31 03:37:28	0	23.9
376	2017-01-12	1899-12-31 03:47:28	0	22.9
377	2017-01-12	1899-12-31 03:57:28	0	22.2
378	2017-01-12	1899-12-31 04:07:28	0	22.3
379	2017-01-12	1899-12-31 04:17:28	0	22.7
380	2017-01-12	1899-12-31 04:27:28	0	23.6
381	2017-01-12	1899-12-31 04:37:28	0	24.3
382	2017-01-12	1899-12-31 04:47:28	0	24
383	2017-01-12	1899-12-31 04:57:28	0	23.2
384	2017-01-12	1899-12-31 05:07:28	0	22.6
385	2017-01-12	1899-12-31 05:17:28	0	22.6
386	2017-01-12	1899-12-31 05:27:28	0	22.9
387	2017-01-12	1899-12-31 05:37:28	0	23.7
388	2017-01-12	1899-12-31 05:47:28	0	24.2
389	2017-01-12	1899-12-31 05:57:28	0	23.7
390	2017-01-12	1899-12-31 06:07:28	0	22.8
391	2017-01-12	1899-12-31 06:17:28	7077	23
392	2017-01-12	1899-12-31 06:27:28	7131	23.6
393	2017-01-12	1899-12-31 06:37:28	7089	23.9
394	2017-01-12	1899-12-31 06:47:28	7066	24.2
395	2017-01-12	1899-12-31 06:57:28	7045	24
396	2017-01-12	1899-12-31 07:07:28	6962	22.9
397	2017-01-12	1899-12-31 07:17:28	6921	22
398	2017-01-12	1899-12-31 07:27:28	6902	22.6
399	2017-01-12	1899-12-31 07:37:28	6834	23.5
400	2017-01-12	1899-12-31 07:47:28	6805	24.6
401	2017-01-12	1899-12-31 07:57:28	6821	24.9
402	2017-01-12	1899-12-31 08:07:28	7062	24.5
403	2017-01-12	1899-12-31 08:17:28	6948	23.5
404	2017-01-12	1899-12-31 08:27:28	6835	22.8
405	2017-01-12	1899-12-31 08:37:28	6849	22.6
406	2017-01-12	1899-12-31 08:47:28	6942	23.3
407	2017-01-12	1899-12-31 08:57:28	6975	24
408	2017-01-12	1899-12-31 09:07:28	7105	25.1
409	2017-01-12	1899-12-31 09:17:28	7263	24.6
410	2017-01-12	1899-12-31 09:27:28	7269	23.8
411	2017-01-12	1899-12-31 09:37:28	7569	23.2
412	2017-01-12	1899-12-31 09:47:28	7775	22.9
413	2017-01-12	1899-12-31 09:57:28	7827	23.3
414	2017-01-12	1899-12-31 10:07:28	8033	24.2
415	2017-01-12	1899-12-31 10:17:28	8042	24.6
416	2017-01-12	1899-12-31 10:27:28	8209	23.9
417	2017-01-12	1899-12-31 10:37:28	8503	23.6
418	2017-01-12	1899-12-31 10:47:28	8471	23.2
419	2017-01-12	1899-12-31 10:57:28	9565	23
420	2017-01-12	1899-12-31 11:07:28	10196	23.2
421	2017-01-12	1899-12-31 11:17:28	10024	23.2
422	2017-01-12	1899-12-31 11:27:28	11508	23.4
423	2017-01-12	1899-12-31 11:37:28	11754	23.3
424	2017-01-12	1899-12-31 11:47:28	9796	23.4
425	2017-01-12	1899-12-31 11:57:28	11862	23.4
426	2017-01-12	1899-12-31 12:07:28	10144	23.7
427	2017-01-12	1899-12-31 12:17:28	10866	23.7
428	2017-01-12	1899-12-31 12:27:28	11996	24.2
429	2017-01-12	1899-12-31 12:37:28	10993	24.1
430	2017-01-12	1899-12-31 12:47:28	9086	24
431	2017-01-12	1899-12-31 12:57:28	9353	23.8
432	2017-01-12	1899-12-31 13:07:28	10774	23.7
433	2017-01-12	1899-12-31 13:17:28	10897	24
434	2017-01-12	1899-12-31 13:27:28	10100	24.1
435	2017-01-12	1899-12-31 13:37:28	9804	23.7
436	2017-01-12	1899-12-31 13:47:28	11769	23.9
437	2017-01-12	1899-12-31 13:57:28	11825	24.3
438	2017-01-12	1899-12-31 14:07:28	9278	24.1
439	2017-01-12	1899-12-31 14:17:28	8694	23.9
440	2017-01-12	1899-12-31 14:27:28	8708	23.6
441	2017-01-12	1899-12-31 14:37:28	8978	23.2
442	2017-01-12	1899-12-31 14:47:28	8502	23.2
443	2017-01-12	1899-12-31 14:57:28	8878	23.1
444	2017-01-12	1899-12-31 15:07:28	9628	23.3
445	2017-01-12	1899-12-31 15:17:28	9394	23.3
446	2017-01-12	1899-12-31 15:27:28	9026	23.4
447	2017-01-12	1899-12-31 15:37:28	8609	23.3
448	2017-01-12	1899-12-31 15:47:28	8600	23.3
449	2017-01-12	1899-12-31 15:57:28	8594	23.3
450	2017-01-12	1899-12-31 16:07:28	7895	22.7
451	2017-01-12	1899-12-31 16:17:28	7860	23.4
452	2017-01-12	1899-12-31 16:27:28	7793	23.9
453	2017-01-12	1899-12-31 16:37:28	7553	24.9
454	2017-01-12	1899-12-31 16:47:28	7424	24.3
455	2017-01-12	1899-12-31 16:57:28	7372	23.8
456	2017-01-12	1899-12-31 17:07:28	7268	23.4
457	2017-01-12	1899-12-31 17:17:28	7270	23.4
458	2017-01-12	1899-12-31 17:27:28	7123	24.8
459	2017-01-12	1899-12-31 17:37:28	7060	25.1
460	2017-01-12	1899-12-31 17:47:28	6911	24.2
461	2017-01-12	1899-12-31 17:57:28	7003	23
462	2017-01-12	1899-12-31 18:07:28	6980	23.6
463	2017-01-12	1899-12-31 18:17:28	6967	25.2
464	2017-01-12	1899-12-31 18:27:28	6990	24.9
465	2017-01-12	1899-12-31 18:37:28	7003	24.7
466	2017-01-12	1899-12-31 18:47:28	7410	23.7
467	2017-01-12	1899-12-31 18:57:28	7043	23.3
468	2017-01-12	1899-12-31 19:07:28	6992	23.3
469	2017-01-12	1899-12-31 19:17:28	7064	26
470	2017-01-12	1899-12-31 19:27:28	7048	25.2
471	2017-01-12	1899-12-31 19:37:28	7049	24.7
472	2017-01-12	1899-12-31 19:47:28	7074	24.2
473	2017-01-12	1899-12-31 19:57:28	7086	23.9
474	2017-01-12	1899-12-31 20:07:28	0	23.5
475	2017-01-12	1899-12-31 20:17:28	0	22.9
476	2017-01-12	1899-12-31 20:27:28	0	24.6
477	2017-01-12	1899-12-31 20:37:28	0	25.1
478	2017-01-12	1899-12-31 20:47:28	0	24.3
479	2017-01-12	1899-12-31 20:57:28	0	23.3
480	2017-01-12	1899-12-31 21:07:28	0	22.8
481	2017-01-12	1899-12-31 21:17:28	0	23.8
482	2017-01-12	1899-12-31 21:27:28	0	25.3
483	2017-01-12	1899-12-31 21:37:28	0	25.3
484	2017-01-12	1899-12-31 21:47:28	0	24.4
485	2017-01-12	1899-12-31 21:57:28	0	23.6
486	2017-01-12	1899-12-31 22:07:28	0	23.1
487	2017-01-12	1899-12-31 22:17:28	0	24.1
488	2017-01-12	1899-12-31 22:27:28	0	25
489	2017-01-12	1899-12-31 22:37:28	0	24.2
490	2017-01-12	1899-12-31 22:47:28	0	23.2
491	2017-01-12	1899-12-31 22:57:28	0	22.7
492	2017-01-12	1899-12-31 23:07:28	0	23.8
493	2017-01-12	1899-12-31 23:17:28	0	25.1
494	2017-01-12	1899-12-31 23:27:28	0	25
495	2017-01-12	1899-12-31 23:37:28	0	24
496	2017-01-12	1899-12-31 23:47:28	0	23.3
497	2017-01-12	1899-12-31 23:57:28	0	22.5
498	2017-01-13	1899-12-31 00:07:28	0	24
499	2017-01-13	1899-12-31 00:17:28	0	25.2
500	2017-01-13	1899-12-31 00:27:28	0	24.7
501	2017-01-13	1899-12-31 00:37:28	0	23.6
502	2017-01-13	1899-12-31 00:47:28	0	23.1
503	2017-01-13	1899-12-31 00:57:28	0	24.3
504	2017-01-13	1899-12-31 01:07:28	0	24.8
505	2017-01-13	1899-12-31 01:17:28	0	23.9
506	2017-01-13	1899-12-31 01:27:28	0	23.1
507	2017-01-13	1899-12-31 01:37:28	0	23.7
508	2017-01-13	1899-12-31 01:47:28	0	25.3
509	2017-01-13	1899-12-31 01:57:28	0	24.7
510	2017-01-13	1899-12-31 02:07:28	0	23.8
511	2017-01-13	1899-12-31 02:17:28	0	22.9
512	2017-01-13	1899-12-31 02:27:28	0	23.5
513	2017-01-13	1899-12-31 02:37:28	0	25
514	2017-01-13	1899-12-31 02:47:28	0	25.2
515	2017-01-13	1899-12-31 02:57:28	0	24.2
516	2017-01-13	1899-12-31 03:07:28	0	23
517	2017-01-13	1899-12-31 03:17:28	0	22.4
518	2017-01-13	1899-12-31 03:27:28	0	23.4
519	2017-01-13	1899-12-31 03:37:28	0	24.7
520	2017-01-13	1899-12-31 03:47:28	0	24.7
521	2017-01-13	1899-12-31 03:57:28	0	23.7
522	2017-01-13	1899-12-31 04:07:28	0	22.9
523	2017-01-13	1899-12-31 04:17:28	0	23.2
524	2017-01-13	1899-12-31 04:27:28	0	24.3
525	2017-01-13	1899-12-31 04:37:28	0	24.8
526	2017-01-13	1899-12-31 04:47:28	0	24
527	2017-01-13	1899-12-31 04:57:28	0	23
528	2017-01-13	1899-12-31 05:07:28	0	23.4
529	2017-01-13	1899-12-31 05:17:28	0	24.8
530	2017-01-13	1899-12-31 05:27:28	0	25.5
531	2017-01-13	1899-12-31 05:37:28	0	24.5
532	2017-01-13	1899-12-31 05:47:28	0	23.7
533	2017-01-13	1899-12-31 05:57:28	0	22.9
534	2017-01-13	1899-12-31 06:07:28	0	24
535	2017-01-13	1899-12-31 06:17:28	7268	25.1
536	2017-01-13	1899-12-31 06:27:28	7287	24.3
537	2017-01-13	1899-12-31 06:37:28	7302	23.2
538	2017-01-13	1899-12-31 06:47:28	7282	23
539	2017-01-13	1899-12-31 06:57:28	7286	24.4
540	2017-01-13	1899-12-31 07:07:28	7315	25.4
541	2017-01-13	1899-12-31 07:17:28	7256	24.7
542	2017-01-13	1899-12-31 07:27:28	7198	23.7
543	2017-01-13	1899-12-31 07:37:28	7143	23.1
544	2017-01-13	1899-12-31 07:47:28	7072	24.5
545	2017-01-13	1899-12-31 07:57:28	7080	25.2
546	2017-01-13	1899-12-31 08:07:28	6997	24.2
547	2017-01-13	1899-12-31 08:17:28	7003	23.6
548	2017-01-13	1899-12-31 08:27:28	7007	23.2
549	2017-01-13	1899-12-31 08:37:28	7042	24.1
550	2017-01-13	1899-12-31 08:47:28	7017	25.7
551	2017-01-13	1899-12-31 08:57:28	7095	25
552	2017-01-13	1899-12-31 09:07:28	7228	24.3
553	2017-01-13	1899-12-31 09:17:28	7182	23.7
554	2017-01-13	1899-12-31 09:27:28	7057	23.4
555	2017-01-13	1899-12-31 09:37:28	7220	23.6
556	2017-01-13	1899-12-31 09:47:28	7307	25
557	2017-01-13	1899-12-31 09:57:28	7495	24.5
558	2017-01-13	1899-12-31 10:07:28	7958	23.8
559	2017-01-13	1899-12-31 10:17:28	7656	23.5
560	2017-01-13	1899-12-31 10:27:28	7478	23.6
561	2017-01-13	1899-12-31 10:37:28	7990	25.6
562	2017-01-13	1899-12-31 10:47:28	7913	25.2
563	2017-01-13	1899-12-31 10:57:28	8159	26.1
564	2017-01-13	1899-12-31 11:07:28	8300	24.9
565	2017-01-13	1899-12-31 11:17:28	7910	24
566	2017-01-13	1899-12-31 11:27:28	8037	23.3
567	2017-01-13	1899-12-31 11:37:28	9135	23.2
568	2017-01-13	1899-12-31 11:47:28	8414	23.2
569	2017-01-13	1899-12-31 11:57:28	8267	25.1
570	2017-01-13	1899-12-31 12:07:28	8499	24.9
571	2017-01-13	1899-12-31 12:17:28	8776	24.1
572	2017-01-13	1899-12-31 12:27:28	9588	23.9
573	2017-01-13	1899-12-31 12:37:28	9363	23.6
574	2017-01-13	1899-12-31 12:47:28	10036	23.4
575	2017-01-13	1899-12-31 12:57:28	10204	23.5
576	2017-01-13	1899-12-31 13:07:28	9066	23.2
577	2017-01-13	1899-12-31 13:17:28	8274	24.1
578	2017-01-13	1899-12-31 13:27:28	7971	25.7
579	2017-01-13	1899-12-31 13:37:28	8435	24.4
580	2017-01-13	1899-12-31 13:47:28	8304	23.9
581	2017-01-13	1899-12-31 13:57:28	8813	23.7
582	2017-01-13	1899-12-31 14:07:28	8560	23.4
583	2017-01-13	1899-12-31 14:17:28	8412	23
584	2017-01-13	1899-12-31 14:27:28	8146	23.2
585	2017-01-13	1899-12-31 14:37:28	9088	24.8
586	2017-01-13	1899-12-31 14:47:28	8613	25.5
587	2017-01-13	1899-12-31 14:57:28	7803	24.8
588	2017-01-13	1899-12-31 15:07:28	7282	23.8
589	2017-01-13	1899-12-31 15:17:28	7406	23.6
590	2017-01-13	1899-12-31 15:27:28	7677	23.2
591	2017-01-13	1899-12-31 15:37:28	7546	22.9
592	2017-01-13	1899-12-31 15:47:28	7468	24.1
593	2017-01-13	1899-12-31 15:57:28	7381	25.8
594	2017-01-13	1899-12-31 16:07:28	7397	25.5
595	2017-01-13	1899-12-31 16:17:28	7424	24.5
596	2017-01-13	1899-12-31 16:27:28	7501	23.9
597	2017-01-13	1899-12-31 16:37:28	7257	23.3
598	2017-01-13	1899-12-31 16:47:28	7186	23.2
599	2017-01-13	1899-12-31 16:57:28	7168	24.9
600	2017-01-13	1899-12-31 17:07:28	7305	27
601	2017-01-13	1899-12-31 17:17:28	7300	25.9
602	2017-01-13	1899-12-31 17:27:28	7032	24.9
603	2017-01-13	1899-12-31 17:37:28	7065	24.2
604	2017-01-13	1899-12-31 17:47:28	6944	23.6
605	2017-01-13	1899-12-31 17:57:28	7005	23.3
606	2017-01-13	1899-12-31 18:07:28	7036	23.3
607	2017-01-13	1899-12-31 18:17:28	7007	24.8
608	2017-01-13	1899-12-31 18:27:28	7035	26.5
609	2017-01-13	1899-12-31 18:37:28	7051	26
610	2017-01-13	1899-12-31 18:47:28	7063	24.8
611	2017-01-13	1899-12-31 18:57:28	7109	24
612	2017-01-13	1899-12-31 19:07:28	7170	23.3
613	2017-01-13	1899-12-31 19:17:28	6924	25.3
614	2017-01-13	1899-12-31 19:27:28	6888	26.1
615	2017-01-13	1899-12-31 19:37:28	6948	24.8
616	2017-01-13	1899-12-31 19:47:28	6964	24.2
617	2017-01-13	1899-12-31 19:57:28	6960	23.6
618	2017-01-13	1899-12-31 20:07:28	0	23.9
619	2017-01-13	1899-12-31 20:17:28	0	24.9
620	2017-01-13	1899-12-31 20:27:28	0	25.5
621	2017-01-13	1899-12-31 20:37:28	0	24.5
622	2017-01-13	1899-12-31 20:47:28	0	23.9
623	2017-01-13	1899-12-31 20:57:28	0	23.4
624	2017-01-13	1899-12-31 21:07:28	0	24.4
625	2017-01-13	1899-12-31 21:17:28	0	25.4
626	2017-01-13	1899-12-31 21:27:28	0	24.4
627	2017-01-13	1899-12-31 21:37:28	0	23.8
628	2017-01-13	1899-12-31 21:47:28	0	23.3
629	2017-01-13	1899-12-31 21:57:28	0	24.3
630	2017-01-13	1899-12-31 22:07:28	0	25.7
631	2017-01-13	1899-12-31 22:17:28	0	25.4
632	2017-01-13	1899-12-31 22:27:28	0	24.4
633	2017-01-13	1899-12-31 22:37:28	0	23.6
634	2017-01-13	1899-12-31 22:47:28	0	23.6
635	2017-01-13	1899-12-31 22:57:28	0	25.1
636	2017-01-13	1899-12-31 23:07:28	0	25.6
637	2017-01-13	1899-12-31 23:17:28	0	24.6
638	2017-01-13	1899-12-31 23:27:28	0	23.9
639	2017-01-13	1899-12-31 23:37:28	0	23.3
640	2017-01-13	1899-12-31 23:47:28	0	24.2
641	2017-01-13	1899-12-31 23:57:28	0	25.5
642	2017-01-14	1899-12-31 00:07:28	0	24.6
643	2017-01-14	1899-12-31 00:17:28	0	23.8
644	2017-01-14	1899-12-31 00:27:28	0	23.2
645	2017-01-14	1899-12-31 00:37:28	0	24.1
646	2017-01-14	1899-12-31 00:47:28	0	25.5
647	2017-01-14	1899-12-31 00:57:28	0	24.7
648	2017-01-14	1899-12-31 01:07:28	0	23.9
649	2017-01-14	1899-12-31 01:17:28	0	23.3
650	2017-01-14	1899-12-31 01:27:28	0	23.8
651	2017-01-14	1899-12-31 01:37:28	0	25.5
652	2017-01-14	1899-12-31 01:47:28	0	24.9
653	2017-01-14	1899-12-31 01:57:28	0	24
654	2017-01-14	1899-12-31 02:07:28	0	23.2
655	2017-01-14	1899-12-31 02:17:28	0	22.6
656	2017-01-14	1899-12-31 02:27:28	0	23.9
657	2017-01-14	1899-12-31 02:37:28	0	25.5
658	2017-01-14	1899-12-31 02:47:28	0	25.5
659	2017-01-14	1899-12-31 02:57:28	0	24.3
660	2017-01-14	1899-12-31 03:07:28	0	23.4
661	2017-01-14	1899-12-31 03:17:28	0	23.1
662	2017-01-14	1899-12-31 03:27:28	0	24.4
663	2017-01-14	1899-12-31 03:37:28	0	25.6
664	2017-01-14	1899-12-31 03:47:28	0	24.5
665	2017-01-14	1899-12-31 03:57:28	0	23.5
666	2017-01-14	1899-12-31 04:07:28	0	22.8
667	2017-01-14	1899-12-31 04:17:28	0	23.6
668	2017-01-14	1899-12-31 04:27:28	0	24.7
669	2017-01-14	1899-12-31 04:37:28	0	25.2
670	2017-01-14	1899-12-31 04:47:28	0	24
671	2017-01-14	1899-12-31 04:57:28	0	22.9
672	2017-01-14	1899-12-31 05:07:28	0	23.3
673	2017-01-14	1899-12-31 05:17:28	0	24.6
674	2017-01-14	1899-12-31 05:27:28	0	25.1
675	2017-01-14	1899-12-31 05:37:28	0	24.1
676	2017-01-14	1899-12-31 05:47:28	0	23.1
677	2017-01-14	1899-12-31 05:57:28	0	23.6
678	2017-01-14	1899-12-31 06:07:28	0	24.4
679	2017-01-14	1899-12-31 06:17:28	7201	26
680	2017-01-14	1899-12-31 06:27:28	7394	24.7
681	2017-01-14	1899-12-31 06:37:28	7253	23.6
682	2017-01-14	1899-12-31 06:47:28	7201	22.8
683	2017-01-14	1899-12-31 06:57:28	7298	24
684	2017-01-14	1899-12-31 07:07:28	7244	25.3
685	2017-01-14	1899-12-31 07:17:28	7247	24.7
686	2017-01-14	1899-12-31 07:27:28	7198	23.5
687	2017-01-14	1899-12-31 07:37:28	7243	23.1
688	2017-01-14	1899-12-31 07:47:28	7191	23.8
689	2017-01-14	1899-12-31 07:57:28	7164	25
690	2017-01-14	1899-12-31 08:07:28	7179	24.8
691	2017-01-14	1899-12-31 08:17:28	7153	23.5
692	2017-01-14	1899-12-31 08:27:28	7130	22.8
693	2017-01-14	1899-12-31 08:37:28	7215	22.2
694	2017-01-14	1899-12-31 08:47:28	7131	23.5
695	2017-01-14	1899-12-31 08:57:28	7134	25.1
696	2017-01-14	1899-12-31 09:07:28	7248	25.9
697	2017-01-14	1899-12-31 09:17:28	7395	24.8
698	2017-01-14	1899-12-31 09:27:28	7509	24.1
699	2017-01-14	1899-12-31 09:37:28	7414	23.4
700	2017-01-14	1899-12-31 09:47:28	7725	23
701	2017-01-14	1899-12-31 09:57:28	7571	22.6
702	2017-01-14	1899-12-31 10:07:28	7856	23.9
703	2017-01-14	1899-12-31 10:17:28	7614	25.8
704	2017-01-14	1899-12-31 10:27:28	7590	26.1
705	2017-01-14	1899-12-31 10:37:28	7874	24.9
706	2017-01-14	1899-12-31 10:47:28	7988	24.3
707	2017-01-14	1899-12-31 10:57:28	7510	23.5
708	2017-01-14	1899-12-31 11:07:28	7771	23.4
709	2017-01-14	1899-12-31 11:17:28	8076	25.5
710	2017-01-14	1899-12-31 11:27:28	7505	25.9
711	2017-01-14	1899-12-31 11:37:28	7649	24.8
712	2017-01-14	1899-12-31 11:47:28	7587	24.3
713	2017-01-14	1899-12-31 11:57:28	7552	23.7
714	2017-01-14	1899-12-31 12:07:28	8381	23.4
715	2017-01-14	1899-12-31 12:17:28	8323	23.3
716	2017-01-14	1899-12-31 12:27:28	8363	25.4
717	2017-01-14	1899-12-31 12:37:28	8336	26.4
718	2017-01-14	1899-12-31 12:47:28	8848	25.5
719	2017-01-14	1899-12-31 12:57:28	8942	24.8
720	2017-01-14	1899-12-31 13:07:28	9388	24.6
721	2017-01-14	1899-12-31 13:17:28	8812	24.3
722	2017-01-14	1899-12-31 13:27:28	8598	24
723	2017-01-14	1899-12-31 13:37:28	8584	23.6
724	2017-01-14	1899-12-31 13:47:28	8224	23.4
725	2017-01-14	1899-12-31 13:57:28	8275	24.1
726	2017-01-14	1899-12-31 14:07:28	8675	26.6
727	2017-01-14	1899-12-31 14:17:28	9063	26.3
728	2017-01-14	1899-12-31 14:27:28	8397	25.5
729	2017-01-14	1899-12-31 14:37:28	8560	24.9
730	2017-01-14	1899-12-31 14:47:28	7973	24.3
731	2017-01-14	1899-12-31 14:57:28	9735	23.8
732	2017-01-14	1899-12-31 15:07:28	11996	25.6
733	2017-01-14	1899-12-31 15:17:28	13968	26.1
734	2017-01-14	1899-12-31 15:27:28	9576	25.4
735	2017-01-14	1899-12-31 15:37:28	9407	25
736	2017-01-14	1899-12-31 15:47:28	9054	24.4
737	2017-01-14	1899-12-31 15:57:28	8788	24
738	2017-01-14	1899-12-31 16:07:28	8917	23.8
739	2017-01-14	1899-12-31 16:17:28	7957	23.4
740	2017-01-14	1899-12-31 16:27:28	7635	23
741	2017-01-14	1899-12-31 16:37:28	7688	22.9
742	2017-01-14	1899-12-31 16:47:28	7452	24.8
743	2017-01-14	1899-12-31 16:57:28	7320	26.6
744	2017-01-14	1899-12-31 17:07:28	7179	26
745	2017-01-14	1899-12-31 17:17:28	7205	24.8
746	2017-01-14	1899-12-31 17:27:28	7180	24.3
747	2017-01-14	1899-12-31 17:37:28	7219	23.7
748	2017-01-14	1899-12-31 17:47:28	7118	23.2
749	2017-01-14	1899-12-31 17:57:28	7028	23.7
750	2017-01-14	1899-12-31 18:07:28	7062	25.8
751	2017-01-14	1899-12-31 18:17:28	7106	26.7
752	2017-01-14	1899-12-31 18:27:28	7098	26.1
753	2017-01-14	1899-12-31 18:37:28	7121	24.9
754	2017-01-14	1899-12-31 18:47:28	7062	24
755	2017-01-14	1899-12-31 18:57:28	7102	23.6
756	2017-01-14	1899-12-31 19:07:28	7101	24.5
757	2017-01-14	1899-12-31 19:17:28	7100	26.6
758	2017-01-14	1899-12-31 19:27:28	7242	25.8
759	2017-01-14	1899-12-31 19:37:28	7122	25
760	2017-01-14	1899-12-31 19:47:28	7089	24.3
761	2017-01-14	1899-12-31 19:57:28	7087	23.8
762	2017-01-14	1899-12-31 20:07:28	0	23.1
763	2017-01-14	1899-12-31 20:17:28	0	23.2
764	2017-01-14	1899-12-31 20:27:28	0	24.7
765	2017-01-14	1899-12-31 20:37:28	0	26
766	2017-01-14	1899-12-31 20:47:28	0	24.9
767	2017-01-14	1899-12-31 20:57:28	0	24.4
768	2017-01-14	1899-12-31 21:07:28	0	23.4
769	2017-01-14	1899-12-31 21:17:28	0	23.4
770	2017-01-14	1899-12-31 21:27:28	0	24.9
771	2017-01-14	1899-12-31 21:37:28	0	26.1
772	2017-01-14	1899-12-31 21:47:28	0	25.2
773	2017-01-14	1899-12-31 21:57:28	0	24.2
774	2017-01-14	1899-12-31 22:07:28	0	23.3
775	2017-01-14	1899-12-31 22:17:28	0	22.8
776	2017-01-14	1899-12-31 22:27:28	0	23.8
777	2017-01-14	1899-12-31 22:37:28	0	25.5
778	2017-01-14	1899-12-31 22:47:28	0	25.6
779	2017-01-14	1899-12-31 22:57:28	0	24.4
780	2017-01-14	1899-12-31 23:07:28	0	23.5
781	2017-01-14	1899-12-31 23:17:28	0	23.4
782	2017-01-14	1899-12-31 23:27:28	0	24.5
783	2017-01-14	1899-12-31 23:37:28	0	25.7
784	2017-01-14	1899-12-31 23:47:28	0	24.7
785	2017-01-14	1899-12-31 23:57:28	0	23.6
786	2017-01-15	1899-12-31 00:07:28	0	23
787	2017-01-15	1899-12-31 00:17:28	0	23.8
788	2017-01-15	1899-12-31 00:27:28	0	25.1
789	2017-01-15	1899-12-31 00:37:28	0	25.3
790	2017-01-15	1899-12-31 00:47:28	0	24
791	2017-01-15	1899-12-31 00:57:28	0	23.1
792	2017-01-15	1899-12-31 01:07:28	0	22.6
793	2017-01-15	1899-12-31 01:17:28	0	23.6
794	2017-01-15	1899-12-31 01:27:28	0	25.1
795	2017-01-15	1899-12-31 01:37:28	0	25.3
796	2017-01-15	1899-12-31 01:47:28	0	24.3
797	2017-01-15	1899-12-31 01:57:28	0	23.2
798	2017-01-15	1899-12-31 02:07:28	0	23.3
799	2017-01-15	1899-12-31 02:17:28	0	24.4
800	2017-01-15	1899-12-31 02:27:28	0	25.4
801	2017-01-15	1899-12-31 02:37:28	0	24.5
802	2017-01-15	1899-12-31 02:47:28	0	23.5
803	2017-01-15	1899-12-31 02:57:28	0	22.8
804	2017-01-15	1899-12-31 03:07:28	0	24.3
805	2017-01-15	1899-12-31 03:17:28	0	25.6
806	2017-01-15	1899-12-31 03:27:28	0	25
807	2017-01-15	1899-12-31 03:37:28	0	24
808	2017-01-15	1899-12-31 03:47:28	0	23.1
809	2017-01-15	1899-12-31 03:57:28	0	23.3
810	2017-01-15	1899-12-31 04:07:28	0	24.8
811	2017-01-15	1899-12-31 04:17:28	0	25.6
812	2017-01-15	1899-12-31 04:27:28	0	24.7
813	2017-01-15	1899-12-31 04:37:28	0	23.9
814	2017-01-15	1899-12-31 04:47:28	0	23.3
815	2017-01-15	1899-12-31 04:57:28	0	24.4
816	2017-01-15	1899-12-31 05:07:28	0	25.8
817	2017-01-15	1899-12-31 05:17:28	0	25.2
818	2017-01-15	1899-12-31 05:27:28	0	24.2
819	2017-01-15	1899-12-31 05:37:28	0	23.2
820	2017-01-15	1899-12-31 05:47:28	0	23.5
821	2017-01-15	1899-12-31 05:57:28	0	25
822	2017-01-15	1899-12-31 06:07:28	0	25.6
823	2017-01-15	1899-12-31 06:17:28	7325	25.1
824	2017-01-15	1899-12-31 06:27:28	7414	24.5
825	2017-01-15	1899-12-31 06:37:28	7284	23.6
826	2017-01-15	1899-12-31 06:47:28	7233	23.7
827	2017-01-15	1899-12-31 06:57:28	7227	25.3
828	2017-01-15	1899-12-31 07:07:28	7219	25.7
829	2017-01-15	1899-12-31 07:17:28	7183	24.4
830	2017-01-15	1899-12-31 07:27:28	7176	23.9
831	2017-01-15	1899-12-31 07:37:28	7185	23.4
832	2017-01-15	1899-12-31 07:47:28	7173	23.4
833	2017-01-15	1899-12-31 07:57:28	7160	25.2
834	2017-01-15	1899-12-31 08:07:28	7149	25.1
835	2017-01-15	1899-12-31 08:17:28	7151	24.3
836	2017-01-15	1899-12-31 08:27:28	7119	23.6
837	2017-01-15	1899-12-31 08:37:28	7135	23.3
838	2017-01-15	1899-12-31 08:47:28	7235	24.7
839	2017-01-15	1899-12-31 08:57:28	7288	25.9
840	2017-01-15	1899-12-31 09:07:28	7598	24.8
841	2017-01-15	1899-12-31 09:17:28	7443	24.1
842	2017-01-15	1899-12-31 09:27:28	7658	23.6
843	2017-01-15	1899-12-31 09:37:28	7747	23.9
844	2017-01-15	1899-12-31 09:47:28	7816	25.5
845	2017-01-15	1899-12-31 09:57:28	8484	24.6
846	2017-01-15	1899-12-31 10:07:28	8290	24
847	2017-01-15	1899-12-31 10:17:28	8502	23.8
848	2017-01-15	1899-12-31 10:27:28	8692	23.4
849	2017-01-15	1899-12-31 10:37:28	9294	23.7
850	2017-01-15	1899-12-31 10:47:28	9189	24.8
851	2017-01-15	1899-12-31 10:57:28	9502	24.4
852	2017-01-15	1899-12-31 11:07:28	9452	24.5
853	2017-01-15	1899-12-31 11:17:28	8358	24
854	2017-01-15	1899-12-31 11:27:28	8410	23.3
855	2017-01-15	1899-12-31 11:37:28	9347	23.5
856	2017-01-15	1899-12-31 11:47:28	10738	23.7
857	2017-01-15	1899-12-31 11:57:28	11363	24.2
858	2017-01-15	1899-12-31 12:07:28	11483	24.7
859	2017-01-15	1899-12-31 12:17:28	10127	25.7
860	2017-01-15	1899-12-31 12:27:28	10942	25.5
861	2017-01-15	1899-12-31 12:37:28	9810	26.2
862	2017-01-15	1899-12-31 12:47:28	11053	25.9
863	2017-01-15	1899-12-31 12:57:28	10331	26
864	2017-01-15	1899-12-31 13:07:28	15974	27
865	2017-01-15	1899-12-31 13:17:28	22459	27.2
866	2017-01-15	1899-12-31 13:27:28	13522	25.5
867	2017-01-15	1899-12-31 13:37:28	23280	28
868	2017-01-15	1899-12-31 13:47:28	21868	27.5
869	2017-01-15	1899-12-31 13:57:28	13598	28.1
870	2017-01-15	1899-12-31 14:07:28	11815	28.1
871	2017-01-15	1899-12-31 14:17:28	9629	27.7
872	2017-01-15	1899-12-31 14:27:28	8256	27
873	2017-01-15	1899-12-31 14:37:28	8951	26.4
874	2017-01-15	1899-12-31 14:47:28	8368	25.7
875	2017-01-15	1899-12-31 14:57:28	9115	25.2
876	2017-01-15	1899-12-31 15:07:28	9166	24.9
877	2017-01-15	1899-12-31 15:17:28	9324	24.7
878	2017-01-15	1899-12-31 15:27:28	8632	24.6
879	2017-01-15	1899-12-31 15:37:28	8769	24.2
880	2017-01-15	1899-12-31 15:47:28	8492	23.9
881	2017-01-15	1899-12-31 15:57:28	8104	23.8
882	2017-01-15	1899-12-31 16:07:28	7789	23.5
883	2017-01-15	1899-12-31 16:17:28	7569	23.3
884	2017-01-15	1899-12-31 16:27:28	7699	23.2
885	2017-01-15	1899-12-31 16:37:28	7709	23.7
886	2017-01-15	1899-12-31 16:47:28	7683	26
887	2017-01-15	1899-12-31 16:57:28	7560	25.4
888	2017-01-15	1899-12-31 17:07:28	7278	24.7
889	2017-01-15	1899-12-31 17:17:28	7144	24.2
890	2017-01-15	1899-12-31 17:27:28	7014	23.7
891	2017-01-15	1899-12-31 17:37:28	7111	23.3
892	2017-01-15	1899-12-31 17:47:28	7001	25.2
893	2017-01-15	1899-12-31 17:57:28	6870	26.2
894	2017-01-15	1899-12-31 18:07:28	6847	25.1
895	2017-01-15	1899-12-31 18:17:28	6852	24.3
896	2017-01-15	1899-12-31 18:27:28	6868	24
897	2017-01-15	1899-12-31 18:37:28	6880	23.5
898	2017-01-15	1899-12-31 18:47:28	6827	24.5
899	2017-01-15	1899-12-31 18:57:28	6846	26
900	2017-01-15	1899-12-31 19:07:28	6859	25
901	2017-01-15	1899-12-31 19:17:28	6990	24.1
902	2017-01-15	1899-12-31 19:27:28	7087	23.4
903	2017-01-15	1899-12-31 19:37:28	6914	23.3
904	2017-01-15	1899-12-31 19:47:28	6849	25.6
905	2017-01-15	1899-12-31 19:57:28	6808	26
906	2017-01-15	1899-12-31 20:07:28	0	24.4
907	2017-01-15	1899-12-31 20:17:28	0	23.8
908	2017-01-15	1899-12-31 20:27:28	0	22.8
909	2017-01-15	1899-12-31 20:37:28	0	23
910	2017-01-15	1899-12-31 20:47:28	0	23.8
911	2017-01-15	1899-12-31 20:57:28	0	24.7
912	2017-01-15	1899-12-31 21:07:28	0	25.1
913	2017-01-15	1899-12-31 21:17:28	0	24.2
914	2017-01-15	1899-12-31 21:27:28	0	23.3
915	2017-01-15	1899-12-31 21:37:28	0	23
916	2017-01-15	1899-12-31 21:47:28	0	23.7
917	2017-01-15	1899-12-31 21:57:28	0	24.5
918	2017-01-15	1899-12-31 22:07:28	0	25.2
919	2017-01-15	1899-12-31 22:17:28	0	24.2
920	2017-01-15	1899-12-31 22:27:28	0	23.4
921	2017-01-15	1899-12-31 22:37:28	0	22.9
922	2017-01-15	1899-12-31 22:47:28	0	23.1
923	2017-01-15	1899-12-31 22:57:28	0	23.9
924	2017-01-15	1899-12-31 23:07:28	0	24.6
925	2017-01-15	1899-12-31 23:17:28	0	24.6
926	2017-01-15	1899-12-31 23:27:28	0	23.5
927	2017-01-15	1899-12-31 23:37:28	0	22.6
928	2017-01-15	1899-12-31 23:47:28	0	22.7
929	2017-01-15	1899-12-31 23:57:28	0	23.3
930	2017-01-16	1899-12-31 00:07:28	0	24
931	2017-01-16	1899-12-31 00:17:28	0	24.3
932	2017-01-16	1899-12-31 00:27:28	0	24.8
933	2017-01-16	1899-12-31 00:37:28	0	23.5
934	2017-01-16	1899-12-31 00:47:28	0	22.6
935	2017-01-16	1899-12-31 00:57:28	0	22.2
936	2017-01-16	1899-12-31 01:07:28	0	22.8
937	2017-01-16	1899-12-31 01:17:28	0	23.6
938	2017-01-16	1899-12-31 01:27:28	0	24.4
939	2017-01-16	1899-12-31 01:37:28	0	24.9
940	2017-01-16	1899-12-31 01:47:28	0	24
941	2017-01-16	1899-12-31 01:57:28	0	23
942	2017-01-16	1899-12-31 02:07:28	0	22.5
943	2017-01-16	1899-12-31 02:17:28	0	22.9
944	2017-01-16	1899-12-31 02:27:28	0	24
945	2017-01-16	1899-12-31 02:37:28	0	24.8
946	2017-01-16	1899-12-31 02:47:28	0	24.5
947	2017-01-16	1899-12-31 02:57:28	0	23.3
948	2017-01-16	1899-12-31 03:07:28	0	22.7
949	2017-01-16	1899-12-31 03:17:28	0	23.2
950	2017-01-16	1899-12-31 03:27:28	0	24.2
951	2017-01-16	1899-12-31 03:37:28	0	25.1
952	2017-01-16	1899-12-31 03:47:28	0	24.4
953	2017-01-16	1899-12-31 03:57:28	0	23.5
954	2017-01-16	1899-12-31 04:07:28	0	23
955	2017-01-16	1899-12-31 04:17:28	0	23.4
956	2017-01-16	1899-12-31 04:27:28	0	24.5
957	2017-01-16	1899-12-31 04:37:28	0	25.1
958	2017-01-16	1899-12-31 04:47:28	0	24.1
959	2017-01-16	1899-12-31 04:57:28	0	23.1
960	2017-01-16	1899-12-31 05:07:28	0	22.9
961	2017-01-16	1899-12-31 05:17:28	0	23.5
962	2017-01-16	1899-12-31 05:27:28	0	24.4
963	2017-01-16	1899-12-31 05:37:28	0	25.1
964	2017-01-16	1899-12-31 05:47:28	0	24
965	2017-01-16	1899-12-31 05:57:28	0	23.1
966	2017-01-16	1899-12-31 06:07:28	0	22.7
967	2017-01-16	1899-12-31 06:17:28	7004	23.8
968	2017-01-16	1899-12-31 06:27:28	7067	25.1
969	2017-01-16	1899-12-31 06:37:28	7062	26
970	2017-01-16	1899-12-31 06:47:28	7033	25.1
971	2017-01-16	1899-12-31 06:57:28	7052	24
972	2017-01-16	1899-12-31 07:07:28	6954	23.1
973	2017-01-16	1899-12-31 07:17:28	6881	22.7
974	2017-01-16	1899-12-31 07:27:28	6975	23.6
975	2017-01-16	1899-12-31 07:37:28	6884	25.3
976	2017-01-16	1899-12-31 07:47:28	6957	25.7
977	2017-01-16	1899-12-31 07:57:28	7059	24.5
978	2017-01-16	1899-12-31 08:07:28	7053	23.8
979	2017-01-16	1899-12-31 08:17:28	6831	23.3
980	2017-01-16	1899-12-31 08:27:28	6663	22.8
981	2017-01-16	1899-12-31 08:37:28	6862	22.6
982	2017-01-16	1899-12-31 08:47:28	6842	23
983	2017-01-16	1899-12-31 08:57:28	6869	24.2
984	2017-01-16	1899-12-31 09:07:28	6871	24.9
985	2017-01-16	1899-12-31 09:17:28	6942	24.3
986	2017-01-16	1899-12-31 09:27:28	7153	23.4
987	2017-01-16	1899-12-31 09:37:28	7314	23.1
988	2017-01-16	1899-12-31 09:47:28	7381	23.1
989	2017-01-16	1899-12-31 09:57:28	7435	24.5
990	2017-01-16	1899-12-31 10:07:28	7313	26.1
991	2017-01-16	1899-12-31 10:17:28	8010	25.3
992	2017-01-16	1899-12-31 10:27:28	7772	24.4
993	2017-01-16	1899-12-31 10:37:28	8151	24
994	2017-01-16	1899-12-31 10:47:28	8515	23.6
995	2017-01-16	1899-12-31 10:57:28	8985	23.4
996	2017-01-16	1899-12-31 11:07:28	9608	23.2
997	2017-01-16	1899-12-31 11:17:28	8912	24.1
998	2017-01-16	1899-12-31 11:27:28	8615	24.2
999	2017-01-16	1899-12-31 11:37:28	8600	23.5
1000	2017-01-16	1899-12-31 11:47:28	8235	23.2
1001	2017-01-16	1899-12-31 11:57:28	7770	23
1002	2017-01-16	1899-12-31 12:07:28	8859	22.8
1003	2017-01-16	1899-12-31 12:17:28	8494	22.7
1004	2017-01-16	1899-12-31 12:27:28	7604	22.7
1005	2017-01-16	1899-12-31 12:37:28	7711	23.1
1006	2017-01-16	1899-12-31 12:47:28	7831	24.9
1007	2017-01-16	1899-12-31 12:57:28	8562	26.1
1008	2017-01-16	1899-12-31 13:07:28	8483	25.2
1009	2017-01-16	1899-12-31 13:17:28	8372	24.5
1010	2017-01-16	1899-12-31 13:27:28	8174	24.2
1011	2017-01-16	1899-12-31 13:37:28	8629	23.8
1012	2017-01-16	1899-12-31 13:47:28	7656	23.4
1013	2017-01-16	1899-12-31 13:57:28	7576	23.2
1014	2017-01-16	1899-12-31 14:07:28	8187	23
1015	2017-01-16	1899-12-31 14:17:28	7367	24.5
1016	2017-01-16	1899-12-31 14:27:28	8365	25.9
1017	2017-01-16	1899-12-31 14:37:28	8536	25.3
1018	2017-01-16	1899-12-31 14:47:28	8137	24.6
1019	2017-01-16	1899-12-31 14:57:28	8526	24.1
1020	2017-01-16	1899-12-31 15:07:28	8080	23.6
1021	2017-01-16	1899-12-31 15:17:28	8544	23.4
1022	2017-01-16	1899-12-31 15:27:28	8637	23.1
1023	2017-01-16	1899-12-31 15:37:28	7573	22.9
1024	2017-01-16	1899-12-31 15:47:28	7484	22.8
1025	2017-01-16	1899-12-31 15:57:28	7552	23.7
1026	2017-01-16	1899-12-31 16:07:28	7758	25.5
1027	2017-01-16	1899-12-31 16:17:28	7540	25.6
1028	2017-01-16	1899-12-31 16:27:28	7427	24.7
1029	2017-01-16	1899-12-31 16:37:28	7398	24.2
1030	2017-01-16	1899-12-31 16:47:28	7081	23.2
1031	2017-01-16	1899-12-31 16:57:28	6914	23
1032	2017-01-16	1899-12-31 17:07:28	6876	24.2
1033	2017-01-16	1899-12-31 17:17:28	6803	25.2
1034	2017-01-16	1899-12-31 17:27:28	6945	24.1
1035	2017-01-16	1899-12-31 17:37:28	6930	23.4
1036	2017-01-16	1899-12-31 17:47:28	6839	23
1037	2017-01-16	1899-12-31 17:57:28	6805	23.5
1038	2017-01-16	1899-12-31 18:07:28	6756	24.9
1039	2017-01-16	1899-12-31 18:17:28	6768	26
1040	2017-01-16	1899-12-31 18:27:28	6822	24.9
1041	2017-01-16	1899-12-31 18:37:28	6847	24.1
1042	2017-01-16	1899-12-31 18:47:28	6873	23.4
1043	2017-01-16	1899-12-31 18:57:28	6939	23.3
1044	2017-01-16	1899-12-31 19:07:28	7080	24.3
1045	2017-01-16	1899-12-31 19:17:28	6942	25.7
1046	2017-01-16	1899-12-31 19:27:28	6847	24.8
1047	2017-01-16	1899-12-31 19:37:28	6852	24
1048	2017-01-16	1899-12-31 19:47:28	6871	23.6
1049	2017-01-16	1899-12-31 19:57:28	6883	24.2
1050	2017-01-16	1899-12-31 20:07:28	0	25.1
1051	2017-01-16	1899-12-31 20:17:28	0	25
1052	2017-01-16	1899-12-31 20:27:28	0	24
1053	2017-01-16	1899-12-31 20:37:28	0	22.9
1054	2017-01-16	1899-12-31 20:47:28	0	22.7
1055	2017-01-16	1899-12-31 20:57:28	0	23.2
1056	2017-01-16	1899-12-31 21:07:28	0	24
1057	2017-01-16	1899-12-31 21:17:28	0	24.2
1058	2017-01-16	1899-12-31 21:27:28	0	23.6
1059	2017-01-16	1899-12-31 21:37:28	0	22.8
1060	2017-01-16	1899-12-31 21:47:28	0	22.5
1061	2017-01-16	1899-12-31 21:57:28	0	23.2
1062	2017-01-16	1899-12-31 22:07:28	0	23.6
1063	2017-01-16	1899-12-31 22:17:28	0	24.1
1064	2017-01-16	1899-12-31 22:27:28	0	24.1
1065	2017-01-16	1899-12-31 22:37:28	0	23.4
1066	2017-01-16	1899-12-31 22:47:28	0	22.3
1067	2017-01-16	1899-12-31 22:57:28	0	21.8
1068	2017-01-16	1899-12-31 23:07:28	0	22.2
1069	2017-01-16	1899-12-31 23:17:28	0	22.8
1070	2017-01-16	1899-12-31 23:27:28	0	23.7
1071	2017-01-16	1899-12-31 23:37:28	0	24
1072	2017-01-16	1899-12-31 23:47:28	0	23.8
1073	2017-01-16	1899-12-31 23:57:28	0	22.9
1074	2017-01-17	1899-12-31 00:07:28	0	22.1
1075	2017-01-17	1899-12-31 00:17:28	0	22
1076	2017-01-17	1899-12-31 00:27:28	0	22.3
1077	2017-01-17	1899-12-31 00:37:28	0	23.3
1078	2017-01-17	1899-12-31 00:47:28	0	23.9
1079	2017-01-17	1899-12-31 00:57:28	0	24.1
1080	2017-01-17	1899-12-31 01:07:28	0	23.3
1081	2017-01-17	1899-12-31 01:17:28	0	22.4
1082	2017-01-17	1899-12-31 01:27:28	0	22.2
1083	2017-01-17	1899-12-31 01:37:28	0	22.6
1084	2017-01-17	1899-12-31 01:47:28	0	23.6
1085	2017-01-17	1899-12-31 01:57:28	0	24
1086	2017-01-17	1899-12-31 02:07:28	0	23.9
1087	2017-01-17	1899-12-31 02:17:28	0	22.8
1088	2017-01-17	1899-12-31 02:27:28	0	22.1
1089	2017-01-17	1899-12-31 02:37:28	0	22.1
1090	2017-01-17	1899-12-31 02:47:28	0	22.7
1091	2017-01-17	1899-12-31 02:57:28	0	23.7
1092	2017-01-17	1899-12-31 03:07:28	0	24.3
1093	2017-01-17	1899-12-31 03:17:28	0	23.7
1094	2017-01-17	1899-12-31 03:27:28	0	22.6
1095	2017-01-17	1899-12-31 03:37:28	0	22.2
1096	2017-01-17	1899-12-31 03:47:28	0	22.5
1097	2017-01-17	1899-12-31 03:57:28	0	23.6
1098	2017-01-17	1899-12-31 04:07:28	0	24.2
1099	2017-01-17	1899-12-31 04:17:28	0	24.1
1100	2017-01-17	1899-12-31 04:27:28	0	23
1101	2017-01-17	1899-12-31 04:37:28	0	22.3
1102	2017-01-17	1899-12-31 04:47:28	0	22.3
1103	2017-01-17	1899-12-31 04:57:28	0	23.3
1104	2017-01-17	1899-12-31 05:07:28	0	23.8
1105	2017-01-17	1899-12-31 05:17:28	0	24.5
1106	2017-01-17	1899-12-31 05:27:28	0	24
1107	2017-01-17	1899-12-31 05:37:28	0	23
1108	2017-01-17	1899-12-31 05:47:28	0	22.6
1109	2017-01-17	1899-12-31 05:57:28	0	22.8
1110	2017-01-17	1899-12-31 06:07:28	0	23.9
1111	2017-01-17	1899-12-31 06:17:28	6936	24.9
1112	2017-01-17	1899-12-31 06:27:28	6985	24.1
1113	2017-01-17	1899-12-31 06:37:28	6957	23.5
1114	2017-01-17	1899-12-31 06:47:28	7005	22.9
1115	2017-01-17	1899-12-31 06:57:28	6915	23
1116	2017-01-17	1899-12-31 07:07:28	6825	23.6
1117	2017-01-17	1899-12-31 07:17:28	6882	24.8
1118	2017-01-17	1899-12-31 07:27:28	6865	25.7
1119	2017-01-17	1899-12-31 07:37:28	6813	24.8
1120	2017-01-17	1899-12-31 07:47:28	6792	23.9
1121	2017-01-17	1899-12-31 07:57:28	6784	22.9
1122	2017-01-17	1899-12-31 08:07:28	6840	22.5
1123	2017-01-17	1899-12-31 08:17:28	6767	23.2
1124	2017-01-17	1899-12-31 08:27:28	6742	24.4
1125	2017-01-17	1899-12-31 08:37:28	6778	25.4
1126	2017-01-17	1899-12-31 08:47:28	6893	25.4
1127	2017-01-17	1899-12-31 08:57:28	6987	24.4
1128	2017-01-17	1899-12-31 09:07:28	7183	23.3
1129	2017-01-17	1899-12-31 09:17:28	7523	23.1
1130	2017-01-17	1899-12-31 09:27:28	7252	24.5
1131	2017-01-17	1899-12-31 09:37:28	7342	26.1
1132	2017-01-17	1899-12-31 09:47:28	7381	25.1
1133	2017-01-17	1899-12-31 09:57:28	7313	24.2
1134	2017-01-17	1899-12-31 10:07:28	7501	23.5
1135	2017-01-17	1899-12-31 10:17:28	7520	23.1
1136	2017-01-17	1899-12-31 10:27:28	8050	22.9
1137	2017-01-17	1899-12-31 10:37:28	7883	24.1
1138	2017-01-17	1899-12-31 10:47:28	7584	25.8
1139	2017-01-17	1899-12-31 10:57:28	7960	25.2
1140	2017-01-17	1899-12-31 11:07:28	8093	24.4
1141	2017-01-17	1899-12-31 11:17:28	7985	23.6
1142	2017-01-17	1899-12-31 11:27:28	8268	23.3
1143	2017-01-17	1899-12-31 11:37:28	9261	22.9
1144	2017-01-17	1899-12-31 11:47:28	9126	23.4
1145	2017-01-17	1899-12-31 11:57:28	9487	25.1
1146	2017-01-17	1899-12-31 12:07:28	10507	25.7
1147	2017-01-17	1899-12-31 12:17:28	10420	25.3
1148	2017-01-17	1899-12-31 12:27:28	10077	24.2
1149	2017-01-17	1899-12-31 12:37:28	9836	23.5
1150	2017-01-17	1899-12-31 12:47:28	9559	23.2
1151	2017-01-17	1899-12-31 12:57:28	9333	23
1152	2017-01-17	1899-12-31 13:07:28	8944	25
1153	2017-01-17	1899-12-31 13:17:28	9664	26.3
1154	2017-01-17	1899-12-31 13:27:28	9344	25.7
1155	2017-01-17	1899-12-31 13:37:28	10378	25.3
1156	2017-01-17	1899-12-31 13:47:28	9565	24.7
1157	2017-01-17	1899-12-31 13:57:28	9285	24.5
1158	2017-01-17	1899-12-31 14:07:28	11266	24
1159	2017-01-17	1899-12-31 14:17:28	10199	24.5
1160	2017-01-17	1899-12-31 14:27:28	9577	24.4
1161	2017-01-17	1899-12-31 14:37:28	8872	23.8
1162	2017-01-17	1899-12-31 14:47:28	10687	23.7
1163	2017-01-17	1899-12-31 14:57:28	8736	23.6
1164	2017-01-17	1899-12-31 15:07:28	8895	23.2
1165	2017-01-17	1899-12-31 15:17:28	8577	23.1
1166	2017-01-17	1899-12-31 15:27:28	10649	23.4
1167	2017-01-17	1899-12-31 15:37:28	8812	23.5
1168	2017-01-17	1899-12-31 15:47:28	10731	23.2
1169	2017-01-17	1899-12-31 15:57:28	8580	22.9
1170	2017-01-17	1899-12-31 16:07:28	8510	22.7
1171	2017-01-17	1899-12-31 16:17:28	8691	23
1172	2017-01-17	1899-12-31 16:27:28	8145	24.8
1173	2017-01-17	1899-12-31 16:37:28	7944	25.6
1174	2017-01-17	1899-12-31 16:47:28	7665	24.6
1175	2017-01-17	1899-12-31 16:57:28	7699	23.9
1176	2017-01-17	1899-12-31 17:07:28	7141	23.3
1177	2017-01-17	1899-12-31 17:17:28	7039	22.9
1178	2017-01-17	1899-12-31 17:27:28	6921	22.6
1179	2017-01-17	1899-12-31 17:37:28	6851	23.2
1180	2017-01-17	1899-12-31 17:47:28	6765	25.3
1181	2017-01-17	1899-12-31 17:57:28	6849	25.7
1182	2017-01-17	1899-12-31 18:07:28	6841	24.8
1183	2017-01-17	1899-12-31 18:17:28	6891	24
1184	2017-01-17	1899-12-31 18:27:28	6886	23.5
1185	2017-01-17	1899-12-31 18:37:28	6881	23.1
1186	2017-01-17	1899-12-31 18:47:28	6897	23.9
1187	2017-01-17	1899-12-31 18:57:28	6856	25.4
1188	2017-01-17	1899-12-31 19:07:28	6892	25.4
1189	2017-01-17	1899-12-31 19:17:28	6902	24.6
1190	2017-01-17	1899-12-31 19:27:28	6884	23.9
1191	2017-01-17	1899-12-31 19:37:28	7091	23.5
1192	2017-01-17	1899-12-31 19:47:28	7091	23.1
1193	2017-01-17	1899-12-31 19:57:28	7031	24.2
1194	2017-01-17	1899-12-31 20:07:28	0	25.6
1195	2017-01-17	1899-12-31 20:17:28	0	25.4
1196	2017-01-17	1899-12-31 20:27:28	0	24.4
1197	2017-01-17	1899-12-31 20:37:28	0	23.3
1198	2017-01-17	1899-12-31 20:47:28	0	22.7
1199	2017-01-17	1899-12-31 20:57:28	0	23.2
1200	2017-01-17	1899-12-31 21:07:28	0	24.1
1201	2017-01-17	1899-12-31 21:17:28	0	24.9
1202	2017-01-17	1899-12-31 21:27:28	0	24.4
1203	2017-01-17	1899-12-31 21:37:28	0	23.5
1204	2017-01-17	1899-12-31 21:47:28	0	22.6
1205	2017-01-17	1899-12-31 21:57:28	0	22.6
1206	2017-01-17	1899-12-31 22:07:28	0	23.6
1207	2017-01-17	1899-12-31 22:17:28	0	24.4
1208	2017-01-17	1899-12-31 22:27:28	0	24.4
1209	2017-01-17	1899-12-31 22:37:28	0	23.6
1210	2017-01-17	1899-12-31 22:47:28	0	22.6
1211	2017-01-17	1899-12-31 22:57:28	0	22.2
1212	2017-01-17	1899-12-31 23:07:28	0	22.4
1213	2017-01-17	1899-12-31 23:17:28	0	23.7
1214	2017-01-17	1899-12-31 23:27:28	0	24.4
1215	2017-01-17	1899-12-31 23:37:28	0	23.5
1216	2017-01-17	1899-12-31 23:47:28	0	22.9
1217	2017-01-17	1899-12-31 23:57:28	0	22.6
1218	2017-01-18	1899-12-31 00:07:28	0	22.6
1219	2017-01-18	1899-12-31 00:17:28	0	23.9
1220	2017-01-18	1899-12-31 00:27:28	0	24
1221	2017-01-18	1899-12-31 00:37:28	0	23.2
1222	2017-01-18	1899-12-31 00:47:28	0	21.5
1223	2017-01-18	1899-12-31 00:57:28	0	21.9
1224	2017-01-18	1899-12-31 01:07:28	0	21.9
1225	2017-01-18	1899-12-31 01:17:28	0	23.5
1226	2017-01-18	1899-12-31 01:27:28	0	24.4
1227	2017-01-18	1899-12-31 01:37:28	0	24
1228	2017-01-18	1899-12-31 01:47:28	0	23.2
1229	2017-01-18	1899-12-31 01:57:28	0	22.5
1230	2017-01-18	1899-12-31 02:07:28	0	22.6
1231	2017-01-18	1899-12-31 02:17:28	0	23.5
1232	2017-01-18	1899-12-31 02:27:28	0	24.6
1233	2017-01-18	1899-12-31 02:37:28	0	24.5
1234	2017-01-18	1899-12-31 02:47:28	0	23.6
1235	2017-01-18	1899-12-31 02:57:28	0	22.8
1236	2017-01-18	1899-12-31 03:07:28	0	22.3
1237	2017-01-18	1899-12-31 03:17:28	0	22.9
1238	2017-01-18	1899-12-31 03:27:28	0	23.9
1239	2017-01-18	1899-12-31 03:37:28	0	24.8
1240	2017-01-18	1899-12-31 03:47:28	0	23.7
1241	2017-01-18	1899-12-31 03:57:28	0	22.9
1242	2017-01-18	1899-12-31 04:07:28	0	22.9
1243	2017-01-18	1899-12-31 04:17:28	0	23.6
1244	2017-01-18	1899-12-31 04:27:28	0	24.6
1245	2017-01-18	1899-12-31 04:37:28	0	23.9
1246	2017-01-18	1899-12-31 04:47:28	0	22.9
1247	2017-01-18	1899-12-31 04:57:28	0	22.6
1248	2017-01-18	1899-12-31 05:07:28	0	22.9
1249	2017-01-18	1899-12-31 05:17:28	0	24.1
1250	2017-01-18	1899-12-31 05:27:28	0	24.3
1251	2017-01-18	1899-12-31 05:37:28	0	23.6
1252	2017-01-18	1899-12-31 05:47:28	0	22.6
1253	2017-01-18	1899-12-31 05:57:28	0	22.7
1254	2017-01-18	1899-12-31 06:07:28	0	23.7
1255	2017-01-18	1899-12-31 06:17:28	7040	25.4
1256	2017-01-18	1899-12-31 06:27:28	7044	25.1
1257	2017-01-18	1899-12-31 06:37:28	6974	24.1
1258	2017-01-18	1899-12-31 06:47:28	6946	23.5
1259	2017-01-18	1899-12-31 06:57:28	6903	23.5
1260	2017-01-18	1899-12-31 07:07:28	6752	24.5
1261	2017-01-18	1899-12-31 07:17:28	6765	25.4
1262	2017-01-18	1899-12-31 07:27:28	6793	24.1
1263	2017-01-18	1899-12-31 07:37:28	6951	23.6
1264	2017-01-18	1899-12-31 07:47:28	6863	23.2
1265	2017-01-18	1899-12-31 07:57:28	6820	24.4
1266	2017-01-18	1899-12-31 08:07:28	6728	25.7
1267	2017-01-18	1899-12-31 08:17:28	6703	25
1268	2017-01-18	1899-12-31 08:27:28	6797	23.5
1269	2017-01-18	1899-12-31 08:37:28	6740	23
1270	2017-01-18	1899-12-31 08:47:28	6831	23.5
1271	2017-01-18	1899-12-31 08:57:28	6912	25
1272	2017-01-18	1899-12-31 09:07:28	6934	25.6
1273	2017-01-18	1899-12-31 09:17:28	7014	24.4
1274	2017-01-18	1899-12-31 09:27:28	7068	23.6
1275	2017-01-18	1899-12-31 09:37:28	7271	22.9
1276	2017-01-18	1899-12-31 09:47:28	7372	23.6
1277	2017-01-18	1899-12-31 09:57:28	7657	25.2
1278	2017-01-18	1899-12-31 10:07:28	8126	25.3
1279	2017-01-18	1899-12-31 10:17:28	8917	24.5
1280	2017-01-18	1899-12-31 10:27:28	8763	23.8
1281	2017-01-18	1899-12-31 10:37:28	9374	23.2
1282	2017-01-18	1899-12-31 10:47:28	9585	23.8
1283	2017-01-18	1899-12-31 10:57:28	9849	25.4
1284	2017-01-18	1899-12-31 11:07:28	10062	25
1285	2017-01-18	1899-12-31 11:17:28	10351	24.8
1286	2017-01-18	1899-12-31 11:27:28	10676	24.7
1287	2017-01-18	1899-12-31 11:37:28	10922	24.6
1288	2017-01-18	1899-12-31 11:47:28	11046	24.8
1289	2017-01-18	1899-12-31 11:57:28	11260	24.7
1290	2017-01-18	1899-12-31 12:07:28	11555	24.7
1291	2017-01-18	1899-12-31 12:17:28	11639	24.4
1292	2017-01-18	1899-12-31 12:27:28	11589	25
1293	2017-01-18	1899-12-31 12:37:28	11925	25.1
1294	2017-01-18	1899-12-31 12:47:28	11796	25.2
1295	2017-01-18	1899-12-31 12:57:28	12006	25.6
1296	2017-01-18	1899-12-31 13:07:28	11968	25.8
1297	2017-01-18	1899-12-31 13:17:28	13611	26.1
1298	2017-01-18	1899-12-31 13:27:28	18686	26.5
1299	2017-01-18	1899-12-31 13:37:28	19445	27
1300	2017-01-18	1899-12-31 13:47:28	19175	27.1
1301	2017-01-18	1899-12-31 13:57:28	18685	27.6
1302	2017-01-18	1899-12-31 14:07:28	18345	27.7
1303	2017-01-18	1899-12-31 14:17:28	12406	27.9
1304	2017-01-18	1899-12-31 14:27:28	12347	25.3
1305	2017-01-18	1899-12-31 14:37:28	11993	27.2
1306	2017-01-18	1899-12-31 14:47:28	16082	27.6
1307	2017-01-18	1899-12-31 14:57:28	15890	28.1
1308	2017-01-18	1899-12-31 15:07:28	14747	27.3
1309	2017-01-18	1899-12-31 15:17:28	13224	27.2
1310	2017-01-18	1899-12-31 15:27:28	10278	27.3
1311	2017-01-18	1899-12-31 15:37:28	9883	27
1312	2017-01-18	1899-12-31 15:47:28	11517	26.9
1313	2017-01-18	1899-12-31 15:57:28	9031	26.3
1314	2017-01-18	1899-12-31 16:07:28	8526	25.7
1315	2017-01-18	1899-12-31 16:17:28	8385	25.4
1316	2017-01-18	1899-12-31 16:27:28	8156	24.4
1317	2017-01-18	1899-12-31 16:37:28	7887	23.9
1318	2017-01-18	1899-12-31 16:47:28	7674	23.6
1319	2017-01-18	1899-12-31 16:57:28	7483	23.3
1320	2017-01-18	1899-12-31 17:07:28	7266	22.1
1321	2017-01-18	1899-12-31 17:17:28	7112	22.3
1322	2017-01-18	1899-12-31 17:27:28	7037	23.6
1323	2017-01-18	1899-12-31 17:37:28	6895	25.3
1324	2017-01-18	1899-12-31 17:47:28	6791	25.2
1325	2017-01-18	1899-12-31 17:57:28	6744	24.2
1326	2017-01-18	1899-12-31 18:07:28	6783	23.3
1327	2017-01-18	1899-12-31 18:17:28	6770	22.8
1328	2017-01-18	1899-12-31 18:27:28	6770	23.6
1329	2017-01-18	1899-12-31 18:37:28	6856	25.2
1330	2017-01-18	1899-12-31 18:47:28	6862	25.8
1331	2017-01-18	1899-12-31 18:57:28	6865	24.5
1332	2017-01-18	1899-12-31 19:07:28	6853	23.5
1333	2017-01-18	1899-12-31 19:17:28	6915	22.8
1334	2017-01-18	1899-12-31 19:27:28	6891	23
1335	2017-01-18	1899-12-31 19:37:28	6923	24
1336	2017-01-18	1899-12-31 19:47:28	6944	25.7
1337	2017-01-18	1899-12-31 19:57:28	6945	25.6
1338	2017-01-18	1899-12-31 20:07:28	0	24.1
1339	2017-01-18	1899-12-31 20:17:28	0	23.1
1340	2017-01-18	1899-12-31 20:27:28	0	22.3
1341	2017-01-18	1899-12-31 20:37:28	0	22
1342	2017-01-18	1899-12-31 20:47:28	0	23
1343	2017-01-18	1899-12-31 20:57:28	0	23.8
1344	2017-01-18	1899-12-31 21:07:28	0	24.2
1345	2017-01-18	1899-12-31 21:17:28	0	24.1
1346	2017-01-18	1899-12-31 21:27:28	0	23
1347	2017-01-18	1899-12-31 21:37:28	0	22
1348	2017-01-18	1899-12-31 21:47:28	0	21.5
1349	2017-01-18	1899-12-31 21:57:28	0	22.4
1350	2017-01-18	1899-12-31 22:07:28	0	23.1
1351	2017-01-18	1899-12-31 22:17:28	0	23.7
1352	2017-01-18	1899-12-31 22:27:28	0	23.9
1353	2017-01-18	1899-12-31 22:37:28	0	24.2
1354	2017-01-18	1899-12-31 22:47:28	0	23.9
1355	2017-01-18	1899-12-31 22:57:28	0	22.7
1356	2017-01-18	1899-12-31 23:07:28	0	22.3
1357	2017-01-18	1899-12-31 23:17:28	0	23
1358	2017-01-18	1899-12-31 23:27:28	0	23.6
1359	2017-01-18	1899-12-31 23:37:28	0	24
1360	2017-01-18	1899-12-31 23:47:28	0	24.1
1361	2017-01-18	1899-12-31 23:57:28	0	24.2
1362	2017-01-19	1899-12-31 00:07:28	0	23.1
1363	2017-01-19	1899-12-31 00:17:28	0	22.4
1364	2017-01-19	1899-12-31 00:27:28	0	22.7
1365	2017-01-19	1899-12-31 00:37:28	0	23.3
1366	2017-01-19	1899-12-31 00:47:28	0	23.7
1367	2017-01-19	1899-12-31 00:57:28	0	23.9
1368	2017-01-19	1899-12-31 01:07:28	0	24
1369	2017-01-19	1899-12-31 01:17:28	0	24
1370	2017-01-19	1899-12-31 01:27:28	0	24
1371	2017-01-19	1899-12-31 01:37:28	0	23.9
1372	2017-01-19	1899-12-31 01:47:28	0	23.9
1373	2017-01-19	1899-12-31 01:57:28	0	22.7
1374	2017-01-19	1899-12-31 02:07:28	0	21.8
1375	2017-01-19	1899-12-31 02:17:28	0	21.6
1376	2017-01-19	1899-12-31 02:27:28	0	22.2
1377	2017-01-19	1899-12-31 02:37:28	0	22.7
1378	2017-01-19	1899-12-31 02:47:28	0	23
1379	2017-01-19	1899-12-31 02:57:28	0	23.1
1380	2017-01-19	1899-12-31 03:07:28	0	23.6
1381	2017-01-19	1899-12-31 03:17:28	0	23.6
1382	2017-01-19	1899-12-31 03:27:28	0	23.7
1383	2017-01-19	1899-12-31 03:37:28	0	23.7
1384	2017-01-19	1899-12-31 03:47:28	0	23.9
1385	2017-01-19	1899-12-31 03:57:28	0	23.9
1386	2017-01-19	1899-12-31 04:07:28	0	23.8
1387	2017-01-19	1899-12-31 04:17:28	0	23.8
1388	2017-01-19	1899-12-31 04:27:28	0	23.8
1389	2017-01-19	1899-12-31 04:37:28	0	23.8
1390	2017-01-19	1899-12-31 04:47:28	0	23.8
1391	2017-01-19	1899-12-31 04:57:28	0	23.7
1392	2017-01-19	1899-12-31 05:07:28	0	23.8
1393	2017-01-19	1899-12-31 05:17:28	0	23.7
1394	2017-01-19	1899-12-31 05:27:28	0	23.6
1395	2017-01-19	1899-12-31 05:37:28	0	23.5
1396	2017-01-19	1899-12-31 05:47:28	0	23.3
1397	2017-01-19	1899-12-31 05:57:28	0	23.3
1398	2017-01-19	1899-12-31 06:07:28	0	23.2
1399	2017-01-19	1899-12-31 06:17:28	7018	24
1400	2017-01-19	1899-12-31 06:27:28	7170	24.4
1401	2017-01-19	1899-12-31 06:37:28	7081	24.6
1402	2017-01-19	1899-12-31 06:47:28	7000	24.9
1403	2017-01-19	1899-12-31 06:57:28	6930	24.1
1404	2017-01-19	1899-12-31 07:07:28	6825	23.1
1405	2017-01-19	1899-12-31 07:17:28	6741	21.7
1406	2017-01-19	1899-12-31 07:27:28	6788	22.1
1407	2017-01-19	1899-12-31 07:37:28	6799	22.9
1408	2017-01-19	1899-12-31 07:47:28	6761	22.9
1409	2017-01-19	1899-12-31 07:57:28	6755	22.6
1410	2017-01-19	1899-12-31 08:07:28	6695	23
1411	2017-01-19	1899-12-31 08:17:28	6662	22.9
1412	2017-01-19	1899-12-31 08:27:28	6506	22.6
1413	2017-01-19	1899-12-31 08:37:28	6603	22.8
1414	2017-01-19	1899-12-31 08:47:28	6813	23.3
1415	2017-01-19	1899-12-31 08:57:28	6748	22.9
1416	2017-01-19	1899-12-31 09:07:28	6716	24.3
1417	2017-01-19	1899-12-31 09:17:28	7063	24.5
1418	2017-01-19	1899-12-31 09:27:28	7129	24.9
1419	2017-01-19	1899-12-31 09:37:28	7467	24.3
1420	2017-01-19	1899-12-31 09:47:28	7422	23.2
1421	2017-01-19	1899-12-31 09:57:28	8010	22.8
1422	2017-01-19	1899-12-31 10:07:28	8105	23.3
1423	2017-01-19	1899-12-31 10:17:28	8817	24.3
1424	2017-01-19	1899-12-31 10:27:28	9148	24.9
1425	2017-01-19	1899-12-31 10:37:28	9485	24.7
1426	2017-01-19	1899-12-31 10:47:28	10139	23.8
1427	2017-01-19	1899-12-31 10:57:28	9993	23
1428	2017-01-19	1899-12-31 11:07:28	10910	22.8
1429	2017-01-19	1899-12-31 11:17:28	11872	23
1430	2017-01-19	1899-12-31 11:27:28	11280	24
1431	2017-01-19	1899-12-31 11:37:28	11576	23.7
1432	2017-01-19	1899-12-31 11:47:28	10860	23.6
1433	2017-01-19	1899-12-31 11:57:28	11590	23.6
1434	2017-01-19	1899-12-31 12:07:28	10684	23.5
1435	2017-01-19	1899-12-31 12:17:28	11009	23.6
1436	2017-01-19	1899-12-31 12:27:28	11601	23.9
1437	2017-01-19	1899-12-31 12:37:28	10724	24
1438	2017-01-19	1899-12-31 12:47:28	11335	24.3
1439	2017-01-19	1899-12-31 12:57:28	11457	24.4
1440	2017-01-19	1899-12-31 13:07:28	12698	24.8
1441	2017-01-19	1899-12-31 13:17:28	13574	25.3
1442	2017-01-19	1899-12-31 13:27:28	20556	25.8
1443	2017-01-19	1899-12-31 13:37:28	20321	26.7
1444	2017-01-19	1899-12-31 13:47:28	19761	27
1445	2017-01-19	1899-12-31 13:57:28	18895	26.1
1446	2017-01-19	1899-12-31 14:07:28	18258	27.6
1447	2017-01-19	1899-12-31 14:17:28	12230	27.4
1448	2017-01-19	1899-12-31 14:27:28	12214	26.2
1449	2017-01-19	1899-12-31 14:37:28	11698	28.1
1450	2017-01-19	1899-12-31 14:47:28	16780	25.9
1451	2017-01-19	1899-12-31 14:57:28	15872	28.6
1452	2017-01-19	1899-12-31 15:07:28	14529	25.3
1453	2017-01-19	1899-12-31 15:17:28	12480	28.1
1454	2017-01-19	1899-12-31 15:27:28	10199	27.8
1455	2017-01-19	1899-12-31 15:37:28	9827	27.4
1456	2017-01-19	1899-12-31 15:47:28	11487	27.1
1457	2017-01-19	1899-12-31 15:57:28	9015	26.5
1458	2017-01-19	1899-12-31 16:07:28	8502	26
1459	2017-01-19	1899-12-31 16:17:28	8387	25.4
1460	2017-01-19	1899-12-31 16:27:28	8142	24.8
1461	2017-01-19	1899-12-31 16:37:28	7870	24.1
1462	2017-01-19	1899-12-31 16:47:28	7676	23.5
1463	2017-01-19	1899-12-31 16:57:28	7524	22.8
1464	2017-01-19	1899-12-31 17:07:28	7249	22.5
1465	2017-01-19	1899-12-31 17:17:28	7069	22.4
1466	2017-01-19	1899-12-31 17:27:28	6908	23.7
1467	2017-01-19	1899-12-31 17:37:28	6775	24.9
1468	2017-01-19	1899-12-31 17:47:28	6675	25.6
1469	2017-01-19	1899-12-31 17:57:28	6572	24.3
1470	2017-01-19	1899-12-31 18:07:28	6597	23.5
1471	2017-01-19	1899-12-31 18:17:28	6606	22.8
1472	2017-01-19	1899-12-31 18:27:28	6697	23.3
1473	2017-01-19	1899-12-31 18:37:28	6694	24.6
1474	2017-01-19	1899-12-31 18:47:28	6825	25.4
1475	2017-01-19	1899-12-31 18:57:28	6819	25.1
1476	2017-01-19	1899-12-31 19:07:28	6832	23.8
1477	2017-01-19	1899-12-31 19:17:28	6859	22.8
1478	2017-01-19	1899-12-31 19:27:28	6794	22.6
1479	2017-01-19	1899-12-31 19:37:28	6786	23.5
1480	2017-01-19	1899-12-31 19:47:28	6827	24.8
1481	2017-01-19	1899-12-31 19:57:28	6836	25.3
1482	2017-01-19	1899-12-31 20:07:28	0	24.6
1483	2017-01-19	1899-12-31 20:17:28	0	23.4
1484	2017-01-19	1899-12-31 20:27:28	0	22.4
1485	2017-01-19	1899-12-31 20:37:28	0	22.2
1486	2017-01-19	1899-12-31 20:47:28	0	23.1
1487	2017-01-19	1899-12-31 20:57:28	0	23.6
1488	2017-01-19	1899-12-31 21:07:28	0	23.8
1489	2017-01-19	1899-12-31 21:17:28	0	24
1490	2017-01-19	1899-12-31 21:27:28	0	23.9
1491	2017-01-19	1899-12-31 21:37:28	0	24.1
1492	2017-01-19	1899-12-31 21:47:28	0	24.1
1493	2017-01-19	1899-12-31 21:57:28	0	24.1
1494	2017-01-19	1899-12-31 22:07:28	0	23.8
1495	2017-01-19	1899-12-31 22:17:28	0	22.5
1496	2017-01-19	1899-12-31 22:27:28	0	22
1497	2017-01-19	1899-12-31 22:37:28	0	22.3
1498	2017-01-19	1899-12-31 22:47:28	0	22.8
1499	2017-01-19	1899-12-31 22:57:28	0	23.1
1500	2017-01-19	1899-12-31 23:07:28	0	23.2
1501	2017-01-19	1899-12-31 23:17:28	0	23.3
1502	2017-01-19	1899-12-31 23:27:28	0	23.3
1503	2017-01-19	1899-12-31 23:37:28	0	23.5
1504	2017-01-19	1899-12-31 23:47:28	0	23.5
1505	2017-01-19	1899-12-31 23:57:28	0	23.5
1506	2017-01-20	1899-12-31 00:07:28	0	23.4
1507	2017-01-20	1899-12-31 00:17:28	0	23.5
1508	2017-01-20	1899-12-31 00:27:28	0	23.5
1509	2017-01-20	1899-12-31 00:37:28	0	23.4
1510	2017-01-20	1899-12-31 00:47:28	0	23.5
1511	2017-01-20	1899-12-31 00:57:28	0	23.4
1512	2017-01-20	1899-12-31 01:07:28	0	23.4
1513	2017-01-20	1899-12-31 01:17:28	0	23.4
1514	2017-01-20	1899-12-31 01:27:28	0	23.5
1515	2017-01-20	1899-12-31 01:37:28	0	23.4
1516	2017-01-20	1899-12-31 01:47:28	0	23.4
1517	2017-01-20	1899-12-31 01:57:28	0	23.3
1518	2017-01-20	1899-12-31 02:07:28	0	23.5
1519	2017-01-20	1899-12-31 02:17:28	0	23.4
1520	2017-01-20	1899-12-31 02:27:28	0	23.5
1521	2017-01-20	1899-12-31 02:37:28	0	23.4
1522	2017-01-20	1899-12-31 02:47:28	0	23.5
1523	2017-01-20	1899-12-31 02:57:28	0	23.5
1524	2017-01-20	1899-12-31 03:07:28	0	23.5
1525	2017-01-20	1899-12-31 03:17:28	0	23.4
1526	2017-01-20	1899-12-31 03:27:28	0	23.5
1527	2017-01-20	1899-12-31 03:37:28	0	23.5
1528	2017-01-20	1899-12-31 03:47:28	0	23.4
1529	2017-01-20	1899-12-31 03:57:28	0	23.5
1530	2017-01-20	1899-12-31 04:07:28	0	23.3
1531	2017-01-20	1899-12-31 04:17:28	0	23.3
1532	2017-01-20	1899-12-31 04:27:28	0	23.1
1533	2017-01-20	1899-12-31 04:37:28	0	23.1
1534	2017-01-20	1899-12-31 04:47:28	0	22.8
1535	2017-01-20	1899-12-31 04:57:28	0	22.8
1536	2017-01-20	1899-12-31 05:07:28	0	22.6
1537	2017-01-20	1899-12-31 05:17:28	0	22.5
1538	2017-01-20	1899-12-31 05:27:28	0	22.5
1539	2017-01-20	1899-12-31 05:37:28	0	22.6
1540	2017-01-20	1899-12-31 05:47:28	0	22.5
1541	2017-01-20	1899-12-31 05:57:28	0	22.5
1542	2017-01-20	1899-12-31 06:07:28	0	22.5
1543	2017-01-20	1899-12-31 06:17:28	7107	23.3
1544	2017-01-20	1899-12-31 06:27:28	7236	23.4
1545	2017-01-20	1899-12-31 06:37:28	7077	23.9
1546	2017-01-20	1899-12-31 06:47:28	7016	24.1
1547	2017-01-20	1899-12-31 06:57:28	7142	24.3
1548	2017-01-20	1899-12-31 07:07:28	6982	24.2
1549	2017-01-20	1899-12-31 07:17:28	6909	24.2
1550	2017-01-20	1899-12-31 07:27:28	6866	23.7
1551	2017-01-20	1899-12-31 07:37:28	6886	22.5
1552	2017-01-20	1899-12-31 07:47:28	6737	21.9
1553	2017-01-20	1899-12-31 07:57:28	6786	22.3
1554	2017-01-20	1899-12-31 08:07:28	6739	23.1
1555	2017-01-20	1899-12-31 08:17:28	6700	23.7
1556	2017-01-20	1899-12-31 08:27:28	6635	23.6
1557	2017-01-20	1899-12-31 08:37:28	6702	24.1
1558	2017-01-20	1899-12-31 08:47:28	6748	24
1559	2017-01-20	1899-12-31 08:57:28	6879	24.2
1560	2017-01-20	1899-12-31 09:07:28	7255	24.8
1561	2017-01-20	1899-12-31 09:17:28	7401	24.9
1562	2017-01-20	1899-12-31 09:27:28	7558	25.1
1563	2017-01-20	1899-12-31 09:37:28	7905	23.5
1564	2017-01-20	1899-12-31 09:47:28	8126	22.6
1565	2017-01-20	1899-12-31 09:57:28	8471	22.2
1566	2017-01-20	1899-12-31 10:07:28	8717	23
1567	2017-01-20	1899-12-31 10:17:28	9022	23.9
1568	2017-01-20	1899-12-31 10:27:28	9149	25.3
1569	2017-01-20	1899-12-31 10:37:28	9671	24.9
1570	2017-01-20	1899-12-31 10:47:28	9916	23.9
1571	2017-01-20	1899-12-31 10:57:28	10436	23.4
1572	2017-01-20	1899-12-31 11:07:28	10915	23.1
1573	2017-01-20	1899-12-31 11:17:28	11012	22.9
1574	2017-01-20	1899-12-31 11:27:28	11838	22.9
1575	2017-01-20	1899-12-31 11:37:28	11908	22.9
1576	2017-01-20	1899-12-31 11:47:28	11772	22.9
1577	2017-01-20	1899-12-31 11:57:28	11926	23
1578	2017-01-20	1899-12-31 12:07:28	11935	23
1579	2017-01-20	1899-12-31 12:17:28	12301	23.1
1580	2017-01-20	1899-12-31 12:27:28	12160	23.2
1581	2017-01-20	1899-12-31 12:37:28	11922	23.3
1582	2017-01-20	1899-12-31 12:47:28	11985	23.4
1583	2017-01-20	1899-12-31 12:57:28	12134	23.5
1584	2017-01-20	1899-12-31 13:07:28	12156	23.5
1585	2017-01-20	1899-12-31 13:17:28	12353	23.6
1586	2017-01-20	1899-12-31 13:27:28	12350	23.9
1587	2017-01-20	1899-12-31 13:37:28	12020	24
1588	2017-01-20	1899-12-31 13:47:28	12423	24.1
1589	2017-01-20	1899-12-31 13:57:28	13454	24.5
1590	2017-01-20	1899-12-31 14:07:28	17774	24.7
1591	2017-01-20	1899-12-31 14:17:28	12209	24.9
1592	2017-01-20	1899-12-31 14:27:28	11811	25.3
1593	2017-01-20	1899-12-31 14:37:28	12567	25.9
1594	2017-01-20	1899-12-31 14:47:28	14027	25.9
1595	2017-01-20	1899-12-31 14:57:28	16238	26.5
1596	2017-01-20	1899-12-31 15:07:28	14769	26.9
1597	2017-01-20	1899-12-31 15:17:28	12582	27.1
1598	2017-01-20	1899-12-31 15:27:28	10159	27.2
1599	2017-01-20	1899-12-31 15:37:28	9679	27.1
1600	2017-01-20	1899-12-31 15:47:28	11159	26.6
1601	2017-01-20	1899-12-31 15:57:28	9102	26.1
1602	2017-01-20	1899-12-31 16:07:28	8605	25.6
1603	2017-01-20	1899-12-31 16:17:28	8643	25.2
1604	2017-01-20	1899-12-31 16:27:28	8414	24.8
1605	2017-01-20	1899-12-31 16:37:28	7988	24.3
1606	2017-01-20	1899-12-31 16:47:28	7845	23.8
1607	2017-01-20	1899-12-31 16:57:28	7610	23.2
1608	2017-01-20	1899-12-31 17:07:28	7376	22.9
1609	2017-01-20	1899-12-31 17:17:28	7176	22.5
1610	2017-01-20	1899-12-31 17:27:28	6962	23.2
1611	2017-01-20	1899-12-31 17:37:28	6870	25.2
1612	2017-01-20	1899-12-31 17:47:28	6841	25.7
1613	2017-01-20	1899-12-31 17:57:28	6756	24.6
1614	2017-01-20	1899-12-31 18:07:28	6834	23.6
1615	2017-01-20	1899-12-31 18:17:28	6809	22.9
1616	2017-01-20	1899-12-31 18:27:28	6843	22.8
1617	2017-01-20	1899-12-31 18:37:28	6864	23.9
1618	2017-01-20	1899-12-31 18:47:28	6914	25.5
1619	2017-01-20	1899-12-31 18:57:28	6936	26.1
1620	2017-01-20	1899-12-31 19:07:28	6964	24.6
1621	2017-01-20	1899-12-31 19:17:28	6995	23.5
1622	2017-01-20	1899-12-31 19:27:28	6963	23.3
1623	2017-01-20	1899-12-31 19:37:28	6969	24.2
1624	2017-01-20	1899-12-31 19:47:28	7013	25.8
1625	2017-01-20	1899-12-31 19:57:28	6979	25.6
1626	2017-01-20	1899-12-31 20:07:28	0	24
1627	2017-01-20	1899-12-31 20:17:28	0	23.1
1628	2017-01-20	1899-12-31 20:27:28	0	23.1
1629	2017-01-20	1899-12-31 20:37:28	0	23.8
1630	2017-01-20	1899-12-31 20:47:28	0	24.5
1631	2017-01-20	1899-12-31 20:57:28	0	25
1632	2017-01-20	1899-12-31 21:07:28	0	24.3
1633	2017-01-20	1899-12-31 21:17:28	0	23.1
1634	2017-01-20	1899-12-31 21:27:28	0	22.9
1635	2017-01-20	1899-12-31 21:37:28	0	23.2
1636	2017-01-20	1899-12-31 21:47:28	0	24
1637	2017-01-20	1899-12-31 21:57:28	0	24.5
1638	2017-01-20	1899-12-31 22:07:28	0	24.1
1639	2017-01-20	1899-12-31 22:17:28	0	23.1
1640	2017-01-20	1899-12-31 22:27:28	0	22.3
1641	2017-01-20	1899-12-31 22:37:28	0	22.5
1642	2017-01-20	1899-12-31 22:47:28	0	23.2
1643	2017-01-20	1899-12-31 22:57:28	0	23.7
1644	2017-01-20	1899-12-31 23:07:28	0	24
1645	2017-01-20	1899-12-31 23:17:28	0	24.4
1646	2017-01-20	1899-12-31 23:27:28	0	23.2
1647	2017-01-20	1899-12-31 23:37:28	0	22.7
1648	2017-01-20	1899-12-31 23:47:28	0	23.2
1649	2017-01-20	1899-12-31 23:57:28	0	23.7
1650	2017-01-21	1899-12-31 00:07:28	0	24.1
1651	2017-01-21	1899-12-31 00:17:28	0	24.1
1652	2017-01-21	1899-12-31 00:27:28	0	23.9
1653	2017-01-21	1899-12-31 00:37:28	0	22.7
1654	2017-01-21	1899-12-31 00:47:28	0	22.4
1655	2017-01-21	1899-12-31 00:57:28	0	22.9
1656	2017-01-21	1899-12-31 01:07:28	0	23.4
1657	2017-01-21	1899-12-31 01:17:28	0	23.9
1658	2017-01-21	1899-12-31 01:27:28	0	24
1659	2017-01-21	1899-12-31 01:37:28	0	24.1
1660	2017-01-21	1899-12-31 01:47:28	0	23.5
1661	2017-01-21	1899-12-31 01:57:28	0	22.6
1662	2017-01-21	1899-12-31 02:07:28	0	22.2
1663	2017-01-21	1899-12-31 02:17:28	0	22.4
1664	2017-01-21	1899-12-31 02:27:28	0	23
1665	2017-01-21	1899-12-31 02:37:28	0	23.5
1666	2017-01-21	1899-12-31 02:47:28	0	23.7
1667	2017-01-21	1899-12-31 02:57:28	0	23.9
1668	2017-01-21	1899-12-31 03:07:28	0	23.8
1669	2017-01-21	1899-12-31 03:17:28	0	23.9
1670	2017-01-21	1899-12-31 03:27:28	0	23.2
1671	2017-01-21	1899-12-31 03:37:28	0	22.3
1672	2017-01-21	1899-12-31 03:47:28	0	22.2
1673	2017-01-21	1899-12-31 03:57:28	0	22.8
1674	2017-01-21	1899-12-31 04:07:28	0	23.2
1675	2017-01-21	1899-12-31 04:17:28	0	23.4
1676	2017-01-21	1899-12-31 04:27:28	0	23.7
1677	2017-01-21	1899-12-31 04:37:28	0	23.8
1678	2017-01-21	1899-12-31 04:47:28	0	23.9
1679	2017-01-21	1899-12-31 04:57:28	0	23.9
1680	2017-01-21	1899-12-31 05:07:28	0	23.1
1681	2017-01-21	1899-12-31 05:17:28	0	22.2
1682	2017-01-21	1899-12-31 05:27:28	0	21.7
1683	2017-01-21	1899-12-31 05:37:28	0	22
1684	2017-01-21	1899-12-31 05:47:28	0	22.6
1685	2017-01-21	1899-12-31 05:57:28	0	23
1686	2017-01-21	1899-12-31 06:07:28	0	23.4
1687	2017-01-21	1899-12-31 06:17:28	7126	24
1688	2017-01-21	1899-12-31 06:27:28	6962	24.6
1689	2017-01-21	1899-12-31 06:37:28	6947	24.8
1690	2017-01-21	1899-12-31 06:47:28	6956	23.7
1691	2017-01-21	1899-12-31 06:57:28	7102	22.8
1692	2017-01-21	1899-12-31 07:07:28	7030	23.1
1693	2017-01-21	1899-12-31 07:17:28	7003	23.5
1694	2017-01-21	1899-12-31 07:27:28	6952	24.3
1695	2017-01-21	1899-12-31 07:37:28	6925	24.8
1696	2017-01-21	1899-12-31 07:47:28	6936	25
1697	2017-01-21	1899-12-31 07:57:28	7012	24.6
1698	2017-01-21	1899-12-31 08:07:28	7038	23.4
1699	2017-01-21	1899-12-31 08:17:28	7027	22.4
1700	2017-01-21	1899-12-31 08:27:28	6995	22.9
1701	2017-01-21	1899-12-31 08:37:28	7118	23.4
1702	2017-01-21	1899-12-31 08:47:28	7152	24.4
1703	2017-01-21	1899-12-31 08:57:28	7258	25
1704	2017-01-21	1899-12-31 09:07:28	7307	25.2
1705	2017-01-21	1899-12-31 09:17:28	7472	24.4
1706	2017-01-21	1899-12-31 09:27:28	7676	23.3
1707	2017-01-21	1899-12-31 09:37:28	7885	22.4
1708	2017-01-21	1899-12-31 09:47:28	8043	22.1
1709	2017-01-21	1899-12-31 09:57:28	8467	22.9
1710	2017-01-21	1899-12-31 10:07:28	8704	24.3
1711	2017-01-21	1899-12-31 10:17:28	8958	25.4
1712	2017-01-21	1899-12-31 10:27:28	9225	24.7
1713	2017-01-21	1899-12-31 10:37:28	9506	23.8
1714	2017-01-21	1899-12-31 10:47:28	9796	23.5
1715	2017-01-21	1899-12-31 10:57:28	10130	23.1
1716	2017-01-21	1899-12-31 11:07:28	10401	23
1717	2017-01-21	1899-12-31 11:17:28	10613	23.5
1718	2017-01-21	1899-12-31 11:27:28	10896	23.6
1719	2017-01-21	1899-12-31 11:37:28	11112	23.5
1720	2017-01-21	1899-12-31 11:47:28	11237	23.6
1721	2017-01-21	1899-12-31 11:57:28	11444	24
1722	2017-01-21	1899-12-31 12:07:28	11585	24.5
1723	2017-01-21	1899-12-31 12:17:28	11730	25.1
1724	2017-01-21	1899-12-31 12:27:28	11812	25.6
1725	2017-01-21	1899-12-31 12:37:28	11941	26.2
1726	2017-01-21	1899-12-31 12:47:28	11926	26.8
1727	2017-01-21	1899-12-31 12:57:28	12057	26.3
1728	2017-01-21	1899-12-31 13:07:28	12131	25.3
1729	2017-01-21	1899-12-31 13:17:28	12451	26
1730	2017-01-21	1899-12-31 13:27:28	20187	26.3
1731	2017-01-21	1899-12-31 13:37:28	19605	26.5
1732	2017-01-21	1899-12-31 13:47:28	18969	26.6
1733	2017-01-21	1899-12-31 13:57:28	18376	28.9
1734	2017-01-21	1899-12-31 14:07:28	17701	27
1735	2017-01-21	1899-12-31 14:17:28	12205	27.8
1736	2017-01-21	1899-12-31 14:27:28	12163	25.6
1737	2017-01-21	1899-12-31 14:37:28	11789	27.3
1738	2017-01-21	1899-12-31 14:47:28	16191	27.5
1739	2017-01-21	1899-12-31 14:57:28	15769	27.5
1740	2017-01-21	1899-12-31 15:07:28	14918	29
1741	2017-01-21	1899-12-31 15:17:28	12821	28.6
1742	2017-01-21	1899-12-31 15:27:28	10485	28.1
1743	2017-01-21	1899-12-31 15:37:28	10068	28.4
1744	2017-01-21	1899-12-31 15:47:28	11576	28.8
1745	2017-01-21	1899-12-31 15:57:28	9360	28.2
1746	2017-01-21	1899-12-31 16:07:28	8898	27.4
1747	2017-01-21	1899-12-31 16:17:28	8820	26.7
1748	2017-01-21	1899-12-31 16:27:28	8426	26.3
1749	2017-01-21	1899-12-31 16:37:28	8163	25.7
1750	2017-01-21	1899-12-31 16:47:28	7925	25.1
1751	2017-01-21	1899-12-31 16:57:28	7862	24.6
1752	2017-01-21	1899-12-31 17:07:28	7602	24.2
1753	2017-01-21	1899-12-31 17:17:28	7430	23.6
1754	2017-01-21	1899-12-31 17:27:28	7243	23.1
1755	2017-01-21	1899-12-31 17:37:28	7132	22.8
1756	2017-01-21	1899-12-31 17:47:28	7024	23.4
1757	2017-01-21	1899-12-31 17:57:28	7071	24.6
1758	2017-01-21	1899-12-31 18:07:28	7060	26.3
1759	2017-01-21	1899-12-31 18:17:28	7058	25.8
1760	2017-01-21	1899-12-31 18:27:28	7038	24.7
1761	2017-01-21	1899-12-31 18:37:28	7120	24
1762	2017-01-21	1899-12-31 18:47:28	7104	23.4
1763	2017-01-21	1899-12-31 18:57:28	7087	23.6
1764	2017-01-21	1899-12-31 19:07:28	7069	24.3
1765	2017-01-21	1899-12-31 19:17:28	7051	25.7
1766	2017-01-21	1899-12-31 19:27:28	7104	25.8
1767	2017-01-21	1899-12-31 19:37:28	7087	24.4
1768	2017-01-21	1899-12-31 19:47:28	7097	23.7
1769	2017-01-21	1899-12-31 19:57:28	7085	23.4
1770	2017-01-21	1899-12-31 20:07:28	0	23.4
1771	2017-01-21	1899-12-31 20:17:28	0	24.3
1772	2017-01-21	1899-12-31 20:27:28	0	25.1
1773	2017-01-21	1899-12-31 20:37:28	0	24.8
1774	2017-01-21	1899-12-31 20:47:28	0	23.8
1775	2017-01-21	1899-12-31 20:57:28	0	23
1776	2017-01-21	1899-12-31 21:07:28	0	23
1777	2017-01-21	1899-12-31 21:17:28	0	23.8
1778	2017-01-21	1899-12-31 21:27:28	0	24.3
1779	2017-01-21	1899-12-31 21:37:28	0	24.7
1780	2017-01-21	1899-12-31 21:47:28	0	23.9
1781	2017-01-21	1899-12-31 21:57:28	0	23.2
1782	2017-01-21	1899-12-31 22:07:28	0	22.8
1783	2017-01-21	1899-12-31 22:17:28	0	23.3
1784	2017-01-21	1899-12-31 22:27:28	0	23.9
1785	2017-01-21	1899-12-31 22:37:28	0	24.3
1786	2017-01-21	1899-12-31 22:47:28	0	24.4
1787	2017-01-21	1899-12-31 22:57:28	0	23.6
1788	2017-01-21	1899-12-31 23:07:28	0	22.7
1789	2017-01-21	1899-12-31 23:17:28	0	22.2
1790	2017-01-21	1899-12-31 23:27:28	0	22.7
1791	2017-01-21	1899-12-31 23:37:28	0	23.5
1792	2017-01-21	1899-12-31 23:47:28	0	23.8
1793	2017-01-21	1899-12-31 23:57:28	0	24
1794	2017-01-22	1899-12-31 00:07:28	0	24.2
1795	2017-01-22	1899-12-31 00:17:28	0	23.8
1796	2017-01-22	1899-12-31 00:27:28	0	22.8
1797	2017-01-22	1899-12-31 00:37:28	0	22.3
1798	2017-01-22	1899-12-31 00:47:28	0	22.8
1799	2017-01-22	1899-12-31 00:57:28	0	23.3
1800	2017-01-22	1899-12-31 01:07:28	0	23.6
1801	2017-01-22	1899-12-31 01:17:28	0	23.7
1802	2017-01-22	1899-12-31 01:27:28	0	23.9
1803	2017-01-22	1899-12-31 01:37:28	0	24
1804	2017-01-22	1899-12-31 01:47:28	0	24.1
1805	2017-01-22	1899-12-31 01:57:28	0	23.1
1806	2017-01-22	1899-12-31 02:07:28	0	22.4
1807	2017-01-22	1899-12-31 02:17:28	0	22.5
1808	2017-01-22	1899-12-31 02:27:28	0	22.9
1809	2017-01-22	1899-12-31 02:37:28	0	23.4
1810	2017-01-22	1899-12-31 02:47:28	0	23.6
1811	2017-01-22	1899-12-31 02:57:28	0	23.6
1812	2017-01-22	1899-12-31 03:07:28	0	23.6
1813	2017-01-22	1899-12-31 03:17:28	0	23.7
1814	2017-01-22	1899-12-31 03:27:28	0	23.8
1815	2017-01-22	1899-12-31 03:37:28	0	23.8
1816	2017-01-22	1899-12-31 03:47:28	0	23.8
1817	2017-01-22	1899-12-31 03:57:28	0	23.8
1818	2017-01-22	1899-12-31 04:07:28	0	23.8
1819	2017-01-22	1899-12-31 04:17:28	0	23.9
1820	2017-01-22	1899-12-31 04:27:28	0	23.9
1821	2017-01-22	1899-12-31 04:37:28	0	23.9
1822	2017-01-22	1899-12-31 04:47:28	0	22.8
1823	2017-01-22	1899-12-31 04:57:28	0	22.3
1824	2017-01-22	1899-12-31 05:07:28	0	22.5
1825	2017-01-22	1899-12-31 05:17:28	0	22.9
1826	2017-01-22	1899-12-31 05:27:28	0	23.1
1827	2017-01-22	1899-12-31 05:37:28	0	23.3
1828	2017-01-22	1899-12-31 05:47:28	0	23.5
1829	2017-01-22	1899-12-31 05:57:28	0	23.5
1830	2017-01-22	1899-12-31 06:07:28	0	23.5
1831	2017-01-22	1899-12-31 06:17:28	7567	24.2
1832	2017-01-22	1899-12-31 06:27:28	7380	24.5
1833	2017-01-22	1899-12-31 06:37:28	7430	24.6
1834	2017-01-22	1899-12-31 06:47:28	7503	23.4
1835	2017-01-22	1899-12-31 06:57:28	7365	22.9
1836	2017-01-22	1899-12-31 07:07:28	7304	23.2
1837	2017-01-22	1899-12-31 07:17:28	7266	23.7
1838	2017-01-22	1899-12-31 07:27:28	7229	24.1
1839	2017-01-22	1899-12-31 07:37:28	7234	24.7
1840	2017-01-22	1899-12-31 07:47:28	7243	24.8
1841	2017-01-22	1899-12-31 07:57:28	7260	24.9
1842	2017-01-22	1899-12-31 08:07:28	7498	24.7
1843	2017-01-22	1899-12-31 08:17:28	7611	23.2
1844	2017-01-22	1899-12-31 08:27:28	7414	22.8
1845	2017-01-22	1899-12-31 08:37:28	7428	23.2
1846	2017-01-22	1899-12-31 08:47:28	7471	23.7
1847	2017-01-22	1899-12-31 08:57:28	7552	24.4
1848	2017-01-22	1899-12-31 09:07:28	7688	24.8
1849	2017-01-22	1899-12-31 09:17:28	7861	25
1850	2017-01-22	1899-12-31 09:27:28	8067	24.4
1851	2017-01-22	1899-12-31 09:37:28	8495	23.2
1852	2017-01-22	1899-12-31 09:47:28	8641	23.6
1853	2017-01-22	1899-12-31 09:57:28	8820	24.3
1854	2017-01-22	1899-12-31 10:07:28	9072	25.3
1855	2017-01-22	1899-12-31 10:17:28	9299	24.1
1856	2017-01-22	1899-12-31 10:27:28	9505	23.4
1857	2017-01-22	1899-12-31 10:37:28	9795	23
1858	2017-01-22	1899-12-31 10:47:28	10088	22.8
1859	2017-01-22	1899-12-31 10:57:28	10352	24
1860	2017-01-22	1899-12-31 11:07:28	10591	24.8
1861	2017-01-22	1899-12-31 11:17:28	10889	24.6
1862	2017-01-22	1899-12-31 11:27:28	11137	24.6
1863	2017-01-22	1899-12-31 11:37:28	11367	24.4
1864	2017-01-22	1899-12-31 11:47:28	11589	24.5
1865	2017-01-22	1899-12-31 11:57:28	11732	24.7
1866	2017-01-22	1899-12-31 12:07:28	11780	25.1
1867	2017-01-22	1899-12-31 12:17:28	11886	25.5
1868	2017-01-22	1899-12-31 12:27:28	11937	26
1869	2017-01-22	1899-12-31 12:37:28	12055	26.1
1870	2017-01-22	1899-12-31 12:47:28	12087	26.6
1871	2017-01-22	1899-12-31 12:57:28	12148	27
1872	2017-01-22	1899-12-31 13:07:28	12312	25.9
1873	2017-01-22	1899-12-31 13:17:28	12535	26.1
1874	2017-01-22	1899-12-31 13:27:28	21897	25.6
1875	2017-01-22	1899-12-31 13:37:28	21597	25.7
1876	2017-01-22	1899-12-31 13:47:28	21282	27.8
1877	2017-01-22	1899-12-31 13:57:28	20258	26.3
1878	2017-01-22	1899-12-31 14:07:28	19482	28.5
1879	2017-01-22	1899-12-31 14:17:28	12469	25.3
1880	2017-01-22	1899-12-31 14:27:28	12474	27.9
1881	2017-01-22	1899-12-31 14:37:28	12068	25.8
1882	2017-01-22	1899-12-31 14:47:28	17554	27.1
1883	2017-01-22	1899-12-31 14:57:28	16812	27.9
1884	2017-01-22	1899-12-31 15:07:28	15734	28.8
1885	2017-01-22	1899-12-31 15:17:28	13359	28.1
1886	2017-01-22	1899-12-31 15:27:28	10683	27.3
1887	2017-01-22	1899-12-31 15:37:28	10305	28.2
1888	2017-01-22	1899-12-31 15:47:28	12487	28
1889	2017-01-22	1899-12-31 15:57:28	9517	27.6
1890	2017-01-22	1899-12-31 16:07:28	8985	27.1
1891	2017-01-22	1899-12-31 16:17:28	9036	26.7
1892	2017-01-22	1899-12-31 16:27:28	8595	26.2
1893	2017-01-22	1899-12-31 16:37:28	8471	25.8
1894	2017-01-22	1899-12-31 16:47:28	8203	25.5
1895	2017-01-22	1899-12-31 16:57:28	7875	24.7
1896	2017-01-22	1899-12-31 17:07:28	7649	24.4
1897	2017-01-22	1899-12-31 17:17:28	7445	23.6
1898	2017-01-22	1899-12-31 17:27:28	7239	23.1
1899	2017-01-22	1899-12-31 17:37:28	7094	22.9
1900	2017-01-22	1899-12-31 17:47:28	7000	24
1901	2017-01-22	1899-12-31 17:57:28	6863	25.4
1902	2017-01-22	1899-12-31 18:07:28	6874	26.3
1903	2017-01-22	1899-12-31 18:17:28	6879	25
1904	2017-01-22	1899-12-31 18:27:28	7057	24.1
1905	2017-01-22	1899-12-31 18:37:28	6989	23.5
1906	2017-01-22	1899-12-31 18:47:28	6897	23.6
1907	2017-01-22	1899-12-31 18:57:28	7029	24.3
1908	2017-01-22	1899-12-31 19:07:28	6929	25.6
1909	2017-01-22	1899-12-31 19:17:28	6880	25.8
1910	2017-01-22	1899-12-31 19:27:28	6843	24.4
1911	2017-01-22	1899-12-31 19:37:28	6839	23.8
1912	2017-01-22	1899-12-31 19:47:28	6815	23.6
1913	2017-01-22	1899-12-31 19:57:28	6827	24.2
1914	2017-01-22	1899-12-31 20:07:28	0	25.4
1915	2017-01-22	1899-12-31 20:17:28	0	25.3
1916	2017-01-22	1899-12-31 20:27:28	0	24.4
1917	2017-01-22	1899-12-31 20:37:28	0	23.6
1918	2017-01-22	1899-12-31 20:47:28	0	23.5
1919	2017-01-22	1899-12-31 20:57:28	0	24.2
1920	2017-01-22	1899-12-31 21:07:28	0	24.7
1921	2017-01-22	1899-12-31 21:17:28	0	24.9
1922	2017-01-22	1899-12-31 21:27:28	0	23.8
1923	2017-01-22	1899-12-31 21:37:28	0	23.2
1924	2017-01-22	1899-12-31 21:47:28	0	23.1
1925	2017-01-22	1899-12-31 21:57:28	0	24
1926	2017-01-22	1899-12-31 22:07:28	0	24.4
1927	2017-01-22	1899-12-31 22:17:28	0	24.9
1928	2017-01-22	1899-12-31 22:27:28	0	23.8
1929	2017-01-22	1899-12-31 22:37:28	0	23.1
1930	2017-01-22	1899-12-31 22:47:28	0	22.7
1931	2017-01-22	1899-12-31 22:57:28	0	23.3
1932	2017-01-22	1899-12-31 23:07:28	0	24
1933	2017-01-22	1899-12-31 23:17:28	0	24.5
1934	2017-01-22	1899-12-31 23:27:28	0	24.2
1935	2017-01-22	1899-12-31 23:37:28	0	23.3
1936	2017-01-22	1899-12-31 23:47:28	0	22.9
1937	2017-01-22	1899-12-31 23:57:28	0	23.6
1938	2017-01-23	1899-12-31 00:07:28	0	24
1939	2017-01-23	1899-12-31 00:17:28	0	24.5
1940	2017-01-23	1899-12-31 00:27:28	0	24.2
1941	2017-01-23	1899-12-31 00:37:28	0	23.1
1942	2017-01-23	1899-12-31 00:47:28	0	22.6
1943	2017-01-23	1899-12-31 00:57:28	0	22.8
1944	2017-01-23	1899-12-31 01:07:28	0	23.3
1945	2017-01-23	1899-12-31 01:17:28	0	23.8
1946	2017-01-23	1899-12-31 01:27:28	0	24
1947	2017-01-23	1899-12-31 01:37:28	0	24.2
1948	2017-01-23	1899-12-31 01:47:28	0	23.8
1949	2017-01-23	1899-12-31 01:57:28	0	22.8
1950	2017-01-23	1899-12-31 02:07:28	0	22.2
1951	2017-01-23	1899-12-31 02:17:28	0	22.5
1952	2017-01-23	1899-12-31 02:27:28	0	23
1953	2017-01-23	1899-12-31 02:37:28	0	23.4
1954	2017-01-23	1899-12-31 02:47:28	0	23.7
1955	2017-01-23	1899-12-31 02:57:28	0	23.9
1956	2017-01-23	1899-12-31 03:07:28	0	23.9
1957	2017-01-23	1899-12-31 03:17:28	0	23.9
1958	2017-01-23	1899-12-31 03:27:28	0	24.1
1959	2017-01-23	1899-12-31 03:37:28	0	24
1960	2017-01-23	1899-12-31 03:47:28	0	24.1
1961	2017-01-23	1899-12-31 03:57:28	0	24.1
1962	2017-01-23	1899-12-31 04:07:28	0	22.9
1963	2017-01-23	1899-12-31 04:17:28	0	22.4
1964	2017-01-23	1899-12-31 04:27:28	0	22.7
1965	2017-01-23	1899-12-31 04:37:28	0	23.1
1966	2017-01-23	1899-12-31 04:47:28	0	23.3
1967	2017-01-23	1899-12-31 04:57:28	0	23.4
1968	2017-01-23	1899-12-31 05:07:28	0	23.5
1969	2017-01-23	1899-12-31 05:17:28	0	23.5
1970	2017-01-23	1899-12-31 05:27:28	0	23.6
1971	2017-01-23	1899-12-31 05:37:28	0	23.7
1972	2017-01-23	1899-12-31 05:47:28	0	23.8
1973	2017-01-23	1899-12-31 05:57:28	0	23.8
1974	2017-01-23	1899-12-31 06:07:28	0	23.8
1975	2017-01-23	1899-12-31 06:17:28	7060	24.4
1976	2017-01-23	1899-12-31 06:27:28	7148	24.6
1977	2017-01-23	1899-12-31 06:37:28	7093	24.1
1978	2017-01-23	1899-12-31 06:47:28	7089	23.4
1979	2017-01-23	1899-12-31 06:57:28	7135	22.8
1980	2017-01-23	1899-12-31 07:07:28	7049	23.3
1981	2017-01-23	1899-12-31 07:17:28	6898	22.9
1982	2017-01-23	1899-12-31 07:27:28	6907	23.9
1983	2017-01-23	1899-12-31 07:37:28	6856	23.7
1984	2017-01-23	1899-12-31 07:47:28	6915	23.7
1985	2017-01-23	1899-12-31 07:57:28	6783	24.2
1986	2017-01-23	1899-12-31 08:07:28	6709	24.6
1987	2017-01-23	1899-12-31 08:17:28	6581	24
1988	2017-01-23	1899-12-31 08:27:28	6668	23.7
1989	2017-01-23	1899-12-31 08:37:28	6756	23.2
1990	2017-01-23	1899-12-31 08:47:28	6834	23.2
1991	2017-01-23	1899-12-31 08:57:28	6950	22.5
1992	2017-01-23	1899-12-31 09:07:28	7092	22.3
1993	2017-01-23	1899-12-31 09:17:28	7320	23.9
1994	2017-01-23	1899-12-31 09:27:28	7621	24.3
1995	2017-01-23	1899-12-31 09:37:28	7876	24.7
1996	2017-01-23	1899-12-31 09:47:28	8134	24.8
1997	2017-01-23	1899-12-31 09:57:28	8398	24
1998	2017-01-23	1899-12-31 10:07:28	8682	23.1
1999	2017-01-23	1899-12-31 10:17:28	8979	23
[truncated: 8,386 more rows]
